# Supplementary material for: Adaptive Defense Mechanism During Flowering Period of Rhododendron decorum Revealed by Comparative Transcriptomic Analysis
Source: Plants (Basel). 2025 Feb 12;14(4):559. doi: 10.3390/plants14040559 (PMC11859546; doi:10.3390/plants14040559)
Supplement: Supplementary file 1 [file plants-14-00559-s001.zip › Supplemental Tables File.xlsx]

## Sheet: Supplemental Tables
Supplemental Tables File
Adaptive Defense Mechanism During Flowering Period of Rhododendron decorum Franch. Revealed by Comparative Transcriptomic Analysis
Weiwei Liu, Chenghua Yu, Kaiye Yang, Ling Wang, Lianming Gao, Xinchun Mo
This file has 5 active sheets consisted of a cover sheet plus Table S1-S5

## Sheet: Table S1
Table S1 Statistical evaluation for sample sequencing data
Sample-ID	Read Number	Base Number	GC Content	%≥Q30
HQI01	22505892	6685868365	0.4884	0.9412
HQI02	27673851	8238163395	0.4887	0.9312
HQI03	22569946	6713526973	0.4888	0.9408
HQL01	27949166	8309467997	0.4738	0.9389
HQL02	25669241	7622415764	0.4738	0.9381
HQL03	29405690	8763692620	0.4732	0.9416
HQO01	21654599	6456081100	0.4799	0.9355
HQO02	22519094	6721919732	0.4779	0.94
HQO03	23519677	6997284524	0.4782	0.9433
LFI01	27031955	8048653237	0.4851	0.9305
LFI02	26004026	7721607797	0.4865	0.9362
LFI03	26449936	7822587572	0.4856	0.9288
LFL01	28230370	8411171010	0.4693	0.936
LFL02	28118989	8383615308	0.4706	0.9356
LFL03	26776471	7979093281	0.4702	0.9344
LFO01	30013407	8969102193	0.467	0.9338
LFO02	29034983	8672257491	0.4674	0.9334
LFO03	28128146	8409440885	0.4645	0.9328
Note： (1) Sample-ID: Sample analysis identifier; (2) Read Number: Total count of paired-end reads in Clean Data; (3) Base Number: Total count of bases in Clean Data; (4) GC content: Percentage of G and C bases in Clean Data relative to the total bases; (5) ≥Q30%: Percentage of bases with a quality value greater than or equal to 30 in Clean Data.

## Sheet: Table S2
Table S2 The results of transcriptome sequencing data assembly
Length Range	Transcript	Unigene
200-300	38,415(16.98%)	25,818(28.06%)
300-500	46,473(20.54%)	22,182(24.10%)
500-1000	55,427(24.49%)	20,361(22.13%)
1000-2000	49,930(22.07%)	12,893(14.01%)
2000+	36,037(15.93%)	10,771(11.70%)
Total Number	226282	92025
Total Length	248120681	80998990
N50 Length	1784	1604
Mean Length	1096.51	880.18
Note： (1) Length Range: Displays various length intervals of Unigene; the numbers in the table indicate the count of Unigenes falling into each interval, while the percentage in parentheses denotes their respective proportions. (2) Total Number: Signifies the overall count of assembled Unigenes. (3) Total Length: Denotes the cumulative length of assembled Unigenes. (4) N50 Length: Indicates N50's…

## Sheet: Table S3
Table S3 The length distribution of identified CDS sequences
Sequence Length	Total		Complete
	Numbers	Percent	Numbers	Percent
0~100	0	0	0	0
100~200	15380	25.3	6540	26.14
200~300	17277	28.43	4590	18.35
300~400	6318	10.39	1836	7.34
400~500	3679	6.05	1241	4.96
500~600	2633	4.33	1023	4.09
600~700	2054	3.38	917	3.67
700~800	1647	2.71	833	3.33
800~900	1348	2.22	762	3.05
900~1000	1268	2.09	782	3.13
1000~1100	1141	1.88	724	2.89
1100~1200	1037	1.71	678	2.71
1200~1300	894	1.47	605	2.42
1300~1400	769	1.27	531	2.12
1400~1500	698	1.15	509	2.03
1500~1600	639	1.05	454	1.81
1600~1700	508	0.84	349	1.39
1700~1800	443	0.73	324	1.29
1800~1900	328	0.54	235	0.94
1900~2000	319	0.52	237	0.95
2000~2100	274	0.45	202	0.81
2100~2200	277	0.46	211	0.84
2200~2300	204	0.34	152	0.61
2300~2400	201	0.33	151	0.6
2400~2500	172	0.28	133	0.53
2500~2600	160	0.26	115	0.46
2600~2700	121	0.2	91	0.36
2700~2800	124	0.2	92	0.37
2800~2900	90	0.15	71	0.28
2900~3000	97	0.16	80	0.32
>3000	681	1.12	552	2.21

## Sheet: Table S4
Table S4 The FPKM value estimation of identified DEGs within different groups
Gene ID	HQI01	HQI02	HQI03	HQL01	HQL02	HQL03	HQO01	HQO02	HQO03	LFI01	LFI02	LFI03	LFL01	LFL02	LFL03	LFO01	LFO02	LFO03
TRINITY_DN0_c0_g1	31.18	33.41	30.45	72.35	75.3	71.51	74.55	80.51	77.08	33.36	33.88	32.08	56.89	54.37	59.18	50.51	45.06	45.15
TRINITY_DN0_c0_g2	0	0	0	0.09	0.09	0.44	0.24	0.35	0.22	0	0	0.36	0.27	0.55	0.38	0	0	0
TRINITY_DN0_c1_g1	3.48	3.27	3.15	53.04	50.72	55.21	34.66	40.45	33.23	7.48	6.64	7.05	31.43	33.2	31.87	11.33	10.64	9.49
TRINITY_DN0_c1_g2	0.97	0	0	4.48	5.29	3.64	2.06	2.06	5.97	1.89	2.01	1.58	5.43	4.82	4.82	5.7	2.87	1.83
TRINITY_DN0_c1_g3	0	0	0	0	0	0	0	0	0	0	0	0	15.85	0	0	0	0	0
TRINITY_DN10000_c0_g1	11.85	11.59	11.72	100.44	108.78	104.19	41.7	40.59	40.59	16.19	16.05	12.86	126.85	125.06	128.3	25.53	23.64	19.69
TRINITY_DN10001_c0_g1	7.75	8.42	8.65	34.33	34.78	33.47	45.44	47.87	47.58	13.31	11.95	12.68	59.48	56.12	61.46	40.15	36.38	34.42
TRINITY_DN10002_c0_g1	0	0	0	3.15	1.36	0	0	2.01	0	0.19	0.06	0.3	0.83	2.28	0.45	0	0	0
TRINITY_DN10002_c1_g1	0	0	0	0	0	0.13	0	0	0	0.41	0.54	0.25	2.01	2.17	1.13	2.66	0	0
TRINITY_DN10003_c0_g1	0.72	0.14	0.6	9.4	9.45	15.07	0.48	1.68	0.1	0.05	0.25	0.2	0.2	0.08	0.07	0.05	0	0
TRINITY_DN10004_c0_g1	0	0	0	0	0	0	0	0	0	0	0	0	0	0	0	0	0	0
TRINITY_DN10004_c0_g2	1.42	7.69	1.8	0.38	0.42	2.58	11.06	1.85	2.91	1.05	0.5	2.05	0.96	2	1.13	0.56	10.32	5.48
TRINITY_DN10005_c0_g1	4.32	4.39	5.91	4.62	1.12	2.79	1.7	2.53	1.59	5.83	6.41	5.13	0.81	1.03	1.88	2.8	2.9	3.79
TRINITY_DN10005_c1_g1	2.32	0	0.83	3.58	1.59	2.98	0	1.74	0	0.61	0.57	2.11	0.61	1.87	0.64	0	0	0
TRINITY_DN10006_c0_g1	0.39	0	0.29	0.85	1.2	1.08	1.76	2.32	0.78	1.23	1.33	0.42	2.41	1.24	1.64	0.22	1.13	0.23
TRINITY_DN10007_c0_g1	11.66	8.01	6.66	17.62	20.47	17.6	45.54	43.85	36.29	6.09	5.81	7.48	23.79	19.4	18.13	18.59	23.32	19.08
TRINITY_DN10008_c0_g1	26.43	23.02	27.51	1.08	4.76	2.59	8.14	4.14	1.37	8.99	17.08	6.09	2.57	0	1.4	0	0	0
TRINITY_DN10009_c0_g1	0.34	0	0	1.17	0.58	0.48	0.09	0	0	0.48	0.55	0.86	0.53	0.88	0.56	0	0.06	0
TRINITY_DN1000_c0_g1	34.83	37.25	36.98	7.99	7.13	8.18	4.19	4.19	3.34	16.33	14.49	15.35	4.93	4.69	4.36	0.82	0.42	0.38
TRINITY_DN1000_c0_g2	7.16	8.21	7.78	5.38	5.75	5.78	5.52	6.23	5.97	10.18	8.46	8.64	4.53	5.05	4.83	3.13	2.84	2.75
TRINITY_DN10010_c0_g1	4.65	4.94	5.34	28.49	27.49	30.14	24.85	28.11	27.28	8.43	7.36	7.59	25.37	25.66	29.42	18.25	17.83	17.59
TRINITY_DN10011_c0_g1	39.06	43.89	44.5	18.38	17.94	17.69	34.02	33.99	32.09	30.82	34.13	30.31	14.12	12.6	15.21	22.78	26	21.07
TRINITY_DN10012_c0_g1	0.39	0.31	0.55	2.1	1.64	2.48	1.37	1.1	1.39	0.43	0.58	0.34	2.1	2.12	2.06	0.63	1.07	0.45
TRINITY_DN10013_c0_g1	0	0	0	0	0	3.21	0	0	0	0	0	0	0	3.58	0	0	0	0
TRINITY_DN10013_c0_g2	0	0	0	0	0	0	0	0	0	0	0.62	0.53	2.83	0.74	0	0	0	0
TRINITY_DN10013_c1_g1	0	0	0	0	0	0	0	0	0	0.18	0.53	0.67	0.54	0.55	0.38	0	0.34	0
TRINITY_DN10013_c2_g1	0	0	0	0	0	0	0	0	0	1.81	0	0	1.81	1.99	0	0	0	0
TRINITY_DN10014_c0_g1	0	0	0.24	3.07	1	1.96	3.12	0.24	0	3.34	2.54	1.52	8.32	5.95	1.88	0	0.33	0.19
TRINITY_DN10014_c0_g2	3.06	5.15	8.92	5.2	3.65	3.31	1.76	1.77	1.55	3.34	2.76	3.68	4.34	3.91	5.7	0.35	0.95	2.95
TRINITY_DN10014_c0_g3	0.19	0	0	0.18	0	0.18	0	0	0.19	0.33	0.16	0.39	0.33	0.67	0.52	0.5	0	0
TRINITY_DN10015_c0_g1	16.95	21.81	20.61	0.36	0.19	0.17	0.7	0.81	0.57	21.69	22.13	20.47	0.26	0.1	0.22	0	0	0
TRINITY_DN10015_c1_g1	0	0	0	0	0	0	0	0	0	0	0	0	0	0	0	0	0	0
TRINITY_DN10016_c0_g1	1.3	1.17	1.97	18.49	16.89	18.68	3.88	4.81	4.52	2.55	2.12	2.5	11.8	12.35	11.71	3.16	1.56	2.28
TRINITY_DN10016_c1_g1	154.26	161.47	148.89	21.09	17.47	19.37	33.94	38.26	30.25	278.93	268.62	265	75.62	72.04	64.15	17.22	12.62	12.84
TRINITY_DN10016_c2_g1	18.6	19.21	17.01	137.1	131.16	140.28	407.42	445.98	424.16	27.77	28.88	29.11	98.71	94.18	100.28	169.39	166.43	147.38
TRINITY_DN10016_c2_g2	1.26	1.44	1.61	30.59	32.52	35.05	6.77	5.22	6.84	2.76	1.81	3.27	12.98	8.92	7.06	3.15	0	2.89
TRINITY_DN10017_c0_g1	1.8	0	7.25	1.64	0	0	0	0	16.59	0	0	0	0	0	0	5.88	0	3.28
TRINITY_DN10018_c0_g1	1.1	0.62	0.54	1.61	1.39	1.78	1.45	1.72	2.51	0.99	1.32	1.3	0	0.13	0	0.37	0.2	0.11
TRINITY_DN10018_c0_g2	0.71	0.5	0.3	1.87	2.63	1.83	0	0.08	0.07	0	0	0	0	0	0	0	0	0
TRINITY_DN10019_c0_g1	1.57	0	1.05	5.48	4.3	8.79	0	3.83	9.73	3.18	2.06	1.17	22.3	8.42	17.96	6.12	1.62	4.42
TRINITY_DN10019_c0_g2	0.33	0	1.23	3.56	5.26	7.69	0.68	6.87	1.05	2.07	6.33	3.68	4.73	4.53	9.9	1.32	0	0
TRINITY_DN1001_c0_g1	3.39	2.16	2.14	5.63	7.17	6.44	2.5	2.49	3.03	3.51	4.01	3.16	9.18	7.45	9.53	1.18	1.59	1.57
TRINITY_DN10020_c0_g1	27.64	34.28	29.18	15.24	16.61	15.14	6.98	8.66	9.49	10.84	9.46	9.37	22.24	19.64	23.18	2.12	0.88	0.77
TRINITY_DN10020_c0_g2	3.29	4.13	3.84	0	0	0	0	0	0	0.31	0.93	0.28	0	0	0	0	0	0
TRINITY_DN10020_c1_g1	15.83	14.5	13.88	5.15	6.93	4.42	1.05	0.45	0	9.04	6.83	8.42	9.12	8.26	8.27	0	0	0.08
TRINITY_DN10020_c1_g2	0.1	0.27	0.05	5.86	5.59	6.34	0	0	0	0.86	0.56	0.44	2.21	3.34	3.06	0	0.07	0
TRINITY_DN10020_c1_g3	0	6.71	0	3.43	3.04	6.37	0	0	0	0	0	0	0	0	0	0	0	0
TRINITY_DN10020_c2_g1	2.02	3.06	4.44	6.4	7.13	8.15	2.05	1.77	1.75	0.31	0.86	0.17	1.53	1.16	0.69	0.05	0	0
TRINITY_DN10020_c2_g2	0.14	0.24	0.15	1.92	1.66	2.6	0.15	0.22	0.87	0.06	0	0	0	0	0	0	0	0
TRINITY_DN10020_c3_g1	0	0	0	0	0	0	0	0	0	0	0	0	0	0	0	0	0	0
TRINITY_DN10021_c0_g1	0.09	0.28	0	0.6	2.89	1.08	1.7	1.49	1.99	1.16	0.84	0.94	3.19	4.71	2.83	0.35	0	0.04
TRINITY_DN10022_c0_g1	10.17	3.29	4.32	130.57	112.39	118.87	24.01	22.33	20.57	0.71	0.36	2.37	40.66	29.94	37.12	3.96	0.52	0.51
TRINITY_DN10022_c0_g2	1.7	0	1.14	5.22	2	3.5	0	1.41	0	0	0.75	0	0	1.85	0.94	0	0	0
TRINITY_DN10022_c1_g1	0	0	0	11.92	20.79	10.64	4.23	0	2.68	0	2.08	0	0	5.9	0	0	0	0
TRINITY_DN10023_c0_g1	0	0	0	0	0	0	0	0	0	3.73	3.61	3.41	1.87	1.23	1.89	0	0	0
TRINITY_DN10024_c0_g1	3.21	3.75	4.14	34	38.08	40.52	27.04	30.11	25.26	3.97	4.26	3.83	42.12	41.01	39.81	13.6	10.92	10.51
TRINITY_DN10024_c1_g1	16.83	20.08	19.02	22.45	23.63	23.87	23.08	25.33	20.18	20.98	16.79	18.75	18.34	19.46	18.92	15.2	14.34	15.67
TRINITY_DN10024_c2_g1	3.52	3.25	3.02	7.43	7.25	7.91	4.01	4.65	4.3	5.57	5.04	5	8.36	9.72	8.22	3.03	2.66	3.03
TRINITY_DN10025_c0_g1	0.04	0	0.2	0.62	1.22	0.77	0.54	0.84	0.44	2.28	1.07	1.22	4.74	4.41	3.25	0	0.1	0
TRINITY_DN10025_c0_g2	0	0	0	0	0	0	0	0.05	0	0.5	0.48	0.78	1.46	1.07	1.7	0.48	0.43	0.22
TRINITY_DN10025_c1_g1	0	0	0	0	0	0	0	0	0	0	0	0	0	0	0	0	0	0
TRINITY_DN10026_c0_g1	0	0.12	0.27	0.1	0.1	0.2	0.42	0.41	0	0.32	0.64	0.61	1.69	1.6	1.11	0.62	0.79	0.88
TRINITY_DN10027_c0_g1	7.19	6.36	6.75	40.3	41.58	39.88	28.56	27.89	22.81	8.1	8.43	8.47	23.03	25.52	21.57	20.64	20.37	13.15
TRINITY_DN10028_c0_g1	3.73	3.86	4.25	5.96	6.1	4.75	0.91	0.6	0.19	1.76	2.28	1.97	6.2	8.1	9.01	0.41	0.34	0.11
TRINITY_DN10029_c0_g1	1.2	0	0	1.54	0.94	0	0	0	0	0	0	0.91	1.76	0.61	0.63	0	0	0.77
TRINITY_DN10029_c0_g2	1.51	1.51	1.44	10.03	9.34	14	3.1	4.1	5.11	1.44	1.31	1.28	6.81	8.04	12.08	1.82	0.81	0.27
TRINITY_DN10029_c0_g3	0.21	0.32	0.84	1.04	0.43	1.11	1.97	1.6	1.62	0.06	0.61	0.12	0.96	1.15	0.76	0.4	0.34	1.12
TRINITY_DN10029_c1_g1	0	0	0	3.11	3.67	0	0	0	0	0	0	0	0	1.33	0	0	0	0
TRINITY_DN1002_c0_g1	0.81	0.49	0.4	7.67	7.37	8.09	1.65	1.51	2.12	0.39	0.5	0.49	4.16	4.54	4.11	1.22	1.68	1.26
TRINITY_DN1002_c0_g2	0.11	0	0	0.13	0.23	0.21	0	0	0	6	8.39	6.6	0.89	0.77	0.99	0	0	0.04
TRINITY_DN10030_c0_g1	9.48	8.99	10.13	1.6	1.45	1.59	0.64	0.51	1.07	10.31	9.61	9.59	0.27	0.27	0.63	0.63	0.61	0.51
TRINITY_DN10030_c0_g2	5.11	5.28	5.16	0.4	1.14	1	0.45	0.41	0.46	11.56	11.38	9.88	0.76	0.82	0.75	0.85	0.78	0.49
TRINITY_DN10030_c1_g1	0.55	0.64	0.72	0	0	0	1.58	0	0	0	0	0	0	0	0	0	0	0
TRINITY_DN10031_c0_g1	11.62	12.84	13.57	6.56	5.93	5.3	4.22	2.23	4.66	33.62	39.79	34.73	20.08	20.49	20.08	12.62	11.67	9.89
TRINITY_DN10032_c0_g1	0	1.7	0	4.13	5.97	8.3	0.39	2	1.32	0.57	0.8	0.74	22.18	25.54	23.01	3.98	2.38	1.3
TRINITY_DN10033_c0_g1	1.9	0	0	5.22	3.09	8.63	0	0	0	0	0	1.33	8.57	14.21	2.36	0	0	0
TRINITY_DN10034_c0_g1	0.17	1.03	0.2	4.94	8.3	8.74	0	0	0	0	0	0	0.9	0.76	2.99	0	0	0
TRINITY_DN10035_c0_g1	14.77	19.32	18.28	11.74	11.27	14.38	24.23	21.15	22.18	20.63	19.79	19.26	5.14	5.37	5.81	17.33	16.43	13
TRINITY_DN10036_c0_g1	1.73	1.77	1.65	5.03	5.14	4.96	1.43	1.63	0.66	1.8	1.56	1.71	4.15	3.97	5.02	0.58	0.17	0.37
TRINITY_DN10037_c0_g1	0.37	0.58	0.15	4.01	3.69	3.68	0.29	0.04	0	1.33	0.9	0.82	2.91	2.3	2.81	0.2	0.06	0.05
TRINITY_DN10038_c0_g1	0.73	1.2	0.61	3.83	3.62	4.38	0.16	0	0	0.65	0.97	1.38	0.6	0.62	0.16	0	0	0
TRINITY_DN10038_c0_g2	0.49	0	0	0	0	0	0	0	0	0	0	0	0	0	0	0	0	0
TRINITY_DN10039_c0_g1	1.32	1.24	1.4	26.5	28.01	26.29	0	0	0	0.65	1.43	1.08	35.73	38.85	37.1	0.11	0	0
TRINITY_DN10039_c1_g1	0	0	0	0	0	0	0	0	0	0	0	0	0	0	7.48	0	0	0
TRINITY_DN1003_c0_g1	6.98	6.28	9.15	51.43	49.26	48.99	39.95	45.56	42.19	13.36	11.89	13.7	36.7	33.4	37.31	23.89	23.97	20.9
TRINITY_DN10040_c0_g1	0.41	0.09	0.54	2.78	2.83	3.15	0.16	0.27	0.25	1.32	0.88	0.65	6.81	5.85	5.6	0	0.23	0
TRINITY_DN10041_c0_g1	10.22	10.42	11.65	11.82	12.74	11.48	11.9	12.83	10.65	20.74	18.87	22.29	39.61	42.3	45.59	16.74	17.01	17.23
TRINITY_DN10041_c0_g2	0	0	0	0	0	0	0	0	0	0	0	0	0	0	0	0	0	0
TRINITY_DN10042_c0_g1	18.75	21.21	22.12	72.06	75.06	75.02	45.77	53.82	54.09	25.73	23.93	25.87	62.22	62.58	64.51	34.66	30.96	32.79
TRINITY_DN10043_c0_g1	1.07	0.58	1.41	5.94	5.75	8.74	1.96	2.95	5.6	1.08	1.19	1.1	3.88	4.03	4.3	1.53	1.17	1.49
TRINITY_DN10044_c0_g1	1.4	0	0	1.69	1.5	0	1.86	11.59	10.43	1.38	2.68	2.35	3.54	2.83	0.74	0	0	0.6
TRINITY_DN10044_c1_g1	0	0	0	0	0	0	0	0	0	0	0	0	0	0	0	0	0	0
TRINITY_DN10044_c1_g2	0.42	0.97	0	0.62	1.92	1.8	0.48	1.49	2.32	0	0	0	0	0	0	0	0	0
TRINITY_DN10045_c0_g1	1.55	1.64	3.41	14.49	12.81	14.36	11.29	6.68	9.96	2.61	3.28	3.3	8.05	8.52	8.49	4.44	4.03	2.96
TRINITY_DN10046_c0_g1	0	0	0.77	0.53	1.51	1.1	0	0	0	3.05	0.18	2.38	6.44	4.32	6.64	0.19	0.53	0
TRINITY_DN10047_c0_g1	0	0	0	2.7	8.05	2.69	1.38	0	0.31	1.23	0.85	0.48	2.93	0	0.94	0	0	0
TRINITY_DN10047_c0_g2	0	0	0	0	0	0	0	0	0	5.88	8.88	3.24	0	0	0	0	0	0
TRINITY_DN10048_c0_g1	2.07	2.62	2.01	18.68	18.96	19.96	2.98	0.53	1.56	2.77	3.83	3.16	37.7	28.94	32.6	0.24	0.55	0.74
TRINITY_DN10048_c0_g2	0	0	0	1.38	0.53	0.34	0	0	0	0.09	0.18	0	1.24	1.97	1.78	0	0	0
TRINITY_DN10049_c0_g1	2.1	2.91	3.76	17.38	18.05	17.71	18.26	19.78	18.94	5.08	4.66	5.33	18.38	19.6	19.72	17.35	11.67	12.47
TRINITY_DN1004_c0_g1	1.59	2.34	1.63	31.72	33	34.27	11.27	11.45	16.52	3.53	4.42	4.17	70.96	69.51	67.46	5.21	4.57	4.42
TRINITY_DN1004_c1_g1	0	0	0	0	0	0	0	0	0	0	0	0	14.19	10.6	13.03	0	0	0
TRINITY_DN1004_c2_g1	0	2.95	0	17.66	10.73	10.65	2.09	8.91	7.04	0	0	0.89	6.6	4.29	11.54	1.82	2.87	0
TRINITY_DN1004_c3_g1	0	0	0	23.14	31.33	4.93	0	0	0	0	0	0	0	0	0	0	0	0
TRINITY_DN10050_c0_g1	0	0	0	10.74	3.63	5.03	2.61	2.4	0	0	0.5	0	1.31	2.61	1.1	0	0	0.3
TRINITY_DN10050_c1_g1	0.08	0	0	0.33	0.07	0.26	0	0	0	0	0.07	0	0.62	0.21	0.22	0	0	0
TRINITY_DN10050_c1_g2	0.37	0.81	0.27	2.74	1.77	2.29	1.11	2.19	2.22	0.32	0.21	0.2	1.37	0.64	0.67	0.1	0.3	0
TRINITY_DN10051_c0_g1	5.67	4.26	5.56	8.06	7.8	7.38	7.99	7.32	7.32	6.07	5.15	5.4	5.94	6.9	5.84	2.52	1.85	2.13
TRINITY_DN10052_c0_g1	0	0	0	0.22	3.35	0.71	0	0	0	0	0	0	7.34	33.39	25.42	0	0	0
TRINITY_DN10053_c0_g1	0	0	0	1.04	3.11	0	0	0	0	5.92	2.06	4.22	12.73	27.27	31.18	0	0	0
TRINITY_DN10054_c0_g1	0	0	0	0	0	0	0	0	0	0.31	0.25	0.69	4.08	2.36	3.39	0.15	0	0
TRINITY_DN10055_c0_g1	93.68	105.23	109.49	227.42	237.1	249.19	349.41	326.24	345.85	118.21	124.18	120.66	219.41	225.64	217.15	238.5	216.16	189.4
TRINITY_DN10056_c0_g1	0.2	1.39	4.4	15.39	14.37	12.68	0	0.5	0.8	1.14	2.47	0.3	1.45	1.01	1.36	0.49	0	0
TRINITY_DN10057_c0_g1	0	0	0	0.08	0	0.08	0	0	0	1.06	0.89	0.93	4.47	3.38	3.75	0.86	1.43	1.66
TRINITY_DN10058_c0_g1	0.88	0.03	0.08	2.39	0.64	1.18	0.91	0.52	0.82	0.72	1.48	1.2	3.21	3.37	2.62	0.03	0	0.07
TRINITY_DN10058_c0_g2	0	0	0	0	0	0	0	0	0	1.03	0.93	0.22	3.21	2.56	2.38	0	0	0.11
TRINITY_DN10058_c1_g1	0.43	0.06	0.39	2.47	1.87	1.73	1.15	0.84	0.59	3.06	1.51	3.42	12.63	8.59	11	0.39	0.67	0
TRINITY_DN10059_c0_g1	0.24	0	0	0	0	0	0.89	0	1.01	0	0	0	0	0	0	0	0	0
TRINITY_DN10059_c0_g2	1.93	2.14	1.65	0	0	0	0	0.11	0.2	2.86	4	2.68	0	0	0	0	0	0
TRINITY_DN10059_c0_g3	2.97	1.57	2.01	0	0	0	0	0.41	0	2.17	1.52	1.83	0	0	0	0	0	0
TRINITY_DN10059_c0_g4	0	0	0	0	0	0	0	0	0	0	0	0	0	0	0	0	0	0
TRINITY_DN10059_c1_g1	0	0	0	1.93	0.62	0.81	0	0	0	0	0	1.03	0	0	0	0	0	0
TRINITY_DN1005_c0_g1	1.51	1.4	1.76	4.35	2.58	3.05	0.26	0.34	0.08	2.89	2.27	2.22	13.98	12.43	11.6	1.45	0.56	0.53
TRINITY_DN10060_c0_g1	0.56	0.74	0.32	17.51	17.46	15.37	0.43	0.39	0.91	1.03	1.16	1.19	7.18	7.88	8.72	0.22	0	0
TRINITY_DN10061_c0_g1	26.94	25.03	35.64	55.37	59.27	62.23	64.08	64.79	70.11	25.51	30.33	31.47	52.65	58.45	58.81	18.67	23.4	20.6
TRINITY_DN10061_c1_g1	2.58	3.17	3.49	36.39	33.43	38.97	16.88	16.33	16.11	4.83	4.23	4.3	26.59	25.54	26.13	7.32	6.23	6.11
TRINITY_DN10061_c3_g1	32.03	32.38	34.17	14.74	13.15	13.89	33.58	33.95	36.78	43.48	38.01	35.69	13.55	13.02	13.74	17.28	19.22	16.47
TRINITY_DN10062_c0_g1	2.37	3.4	3.9	1.07	0.64	3.78	9.64	1.43	4.64	5.99	1.87	0.68	1	1.67	3.71	2.11	13.86	8.03
TRINITY_DN10063_c0_g1	0.92	0.07	1.05	2.4	1.75	2.5	0.67	0.5	0.93	1.38	1.47	1.13	1.94	2.16	2.08	0	0	0
TRINITY_DN10063_c1_g1	0.07	0.94	0.28	2.33	2.08	1.21	0.52	0.08	0.45	0	0	0	0.07	0	0.16	0	0	0
TRINITY_DN10063_c2_g1	0	0	0	1.71	1.55	7.83	0.99	1.03	0	0.66	2.02	1.77	3.28	0.69	2.8	0	0	0
TRINITY_DN10064_c0_g1	2.78	3.51	2.8	30.14	32.26	32.29	1.61	1.44	0.32	3.26	2.45	2.63	18.54	17.58	19.02	0.93	0.29	0.69
TRINITY_DN10065_c0_g1	0.26	0.14	0.17	1.65	0.96	0.85	0.23	0.11	0	0.18	0.18	0.4	0.69	1.3	0.91	0	0	0
TRINITY_DN10065_c1_g1	0	0	0	0	0.11	0	0.15	0	0	0.59	0.12	0.11	0.69	0.35	0.24	0	0	0
TRINITY_DN10065_c1_g2	0	0	0	0	0	0.99	0	0	0	0	0	0	0	0	0	0	0	0
TRINITY_DN10066_c0_g1	0.26	2.52	0.14	0.86	1.04	1.07	0.23	0.08	0.13	0.69	2.08	0.63	0.55	0.69	0.92	0.06	0.06	0.06
TRINITY_DN10066_c0_g2	0.09	0.09	0	0.78	0.49	0	0	0	0	0.41	0.57	0.08	0.24	0.16	0.17	0.08	0.53	0.16
TRINITY_DN10067_c0_g1	4.72	4.47	4.8	23.99	24.99	25.68	22.89	25.62	21.62	7.51	6.79	7.03	23.05	22.74	23.78	11.5	11.93	9.29
TRINITY_DN10067_c1_g1	0.43	0.88	0.2	4.19	5.1	4.46	2.53	3.64	2.35	1.59	1.41	1.21	4.02	4.32	4.98	0.46	1.16	0.89
TRINITY_DN10068_c0_g1	0.99	1.02	1.61	9.33	7.45	9.7	0.16	0.16	0.35	0.54	0.53	0.87	6.36	6.47	6.07	0.06	0.03	0.06
TRINITY_DN10069_c0_g1	31.31	27.77	36.76	89.63	90.41	81.86	96.98	76.5	79.18	22.93	27.26	27.75	78.49	64.76	76.77	53.56	45.5	45.3
TRINITY_DN1006_c0_g1	9.73	10.26	10.65	21.2	21.86	22.43	6.42	13.44	8.15	17.8	18.99	15.77	62.95	63.63	65.33	12.42	12.64	10.7
TRINITY_DN1006_c0_g2	0	0	0	0	0	0.06	0	0.17	0	6.1	6.58	6.6	32.37	30.66	28.41	5.5	3.33	1.99
TRINITY_DN1006_c1_g1	0	0	0	0	0	0	0	0	0	0	0	0	0	1.04	0	0	0	0
TRINITY_DN1006_c2_g1	0.1	0.01	0.06	0.83	1.02	0.7	0.05	0.03	0.09	0.3	0.19	0.32	0.51	0.73	0.65	0.04	0.02	0.07
TRINITY_DN10070_c0_g1	4.44	6.02	7.19	33.54	30.71	32	10.21	9.53	8.65	4.85	5.95	5.23	24.23	25.36	29.63	9.73	6.05	3.33
TRINITY_DN10071_c0_g1	1.06	1.39	0.65	1.57	1.59	0.51	0.32	0	0	11.63	9.48	7.78	7.78	5.55	2.33	0	1	0
TRINITY_DN10072_c0_g1	1.16	1.82	1.08	8.58	8.07	8.2	1.7	1.72	0.13	2.04	2.15	2.77	3.97	4.59	5.46	2.62	1.87	0.6
TRINITY_DN10072_c1_g1	5.53	4.54	5.45	5.01	5.92	5.49	3.62	3.35	2.86	6.89	6.52	5.87	2.65	2.68	2.65	1.36	1.99	1.29
TRINITY_DN10073_c0_g1	13.22	14.99	13.62	50.82	53.16	57	80.81	80.06	77.24	20.62	22.2	22.21	64.68	53.69	49.72	46.67	50.69	45.99
TRINITY_DN10073_c0_g2	2.49	2.65	5.04	0.36	0.12	0.37	0.76	0	0.59	1.03	0	0.12	0.63	0.89	1.86	0.37	0	0
TRINITY_DN10073_c1_g1	0.35	0.38	0.77	4.52	5.38	5.21	1.01	1.63	3.2	0.88	1.53	1.3	2.79	3.16	2.94	0	0.09	0
TRINITY_DN10073_c1_g2	0	0	0	1.01	0	1.21	0	0	0	0	0	0	0	0	0	0	0	0
TRINITY_DN10074_c0_g1	0.53	0.23	0.5	3.88	4.93	4.61	0.45	0.27	0.19	0.65	0.37	0.49	3.52	2.95	3.71	0	0	0
TRINITY_DN10075_c0_g1	1.79	2.61	2.2	21.5	22.49	29.48	3.81	3.59	3.07	0.95	0.39	0.9	11.92	14.85	16.91	0	0.16	0.18
TRINITY_DN10076_c0_g1	1.03	0.07	1.25	21.84	19.78	22.27	0.64	0.16	0.15	1.21	1.15	1.06	7.31	10.02	8.07	0	0.18	0
TRINITY_DN10076_c0_g2	0	0	0	0	0	0	0	0	0	0	0	0	0	0	0	0	0	0
TRINITY_DN10077_c0_g1	0.33	0.44	0	1.34	1.98	0.93	0.36	0	0	0.21	0.64	1.17	1.26	1.19	1.39	0	0	0
TRINITY_DN10077_c0_g2	0.21	0	0	0.17	0.09	0.59	0.11	0	0	0	0.09	0.26	0.79	0.53	0.37	0	0.49	0
TRINITY_DN10078_c0_g1	22.16	21.83	16.95	13.48	16.76	15.57	14.6	14.73	11.27	3.65	3.73	3.58	5.9	5.66	8.72	2.61	1.36	0.89
TRINITY_DN10078_c0_g2	0.16	0.21	0.08	2.31	2.68	2.4	0	0.17	0	0.27	0	0.39	8.41	6.03	6.99	0	0	0
TRINITY_DN10078_c1_g1	0	0	0	0.7	0.51	0.55	0.19	0.09	0.67	0.15	0	0.28	0	0.14	0.08	0.27	0	0
TRINITY_DN10078_c1_g2	0	0	0	3.87	0	0	0	0	0	2.39	0	0	0	0	0	0	0	0
TRINITY_DN10079_c0_g1	0	0	0	0.37	0.43	0.85	0.27	0.21	0.92	0.1	0.11	0.31	3.04	1.18	1.11	0	0	0
TRINITY_DN10079_c0_g2	0.18	0.1	0.06	1.14	0.99	0.81	0.1	0	0.27	0.26	0.16	0.08	0.54	0.77	0.59	0.16	0.1	0.08
TRINITY_DN10079_c0_g3	0	0	0	0	4.39	0	0	0	0	0	0	0	0	0	0	0	0	0
TRINITY_DN1007_c0_g1	11.85	29.43	13.84	51.66	54.06	61.93	38.08	35.9	39.27	35.24	36.46	34.6	72.14	98.28	75.36	32.99	21.3	14.18
TRINITY_DN1007_c1_g1	3.08	2.3	2.1	5.36	4.08	4.7	7.3	7.36	10.87	8.79	8.96	8.93	6.6	9.32	7.35	8.22	3.11	5.28
TRINITY_DN1007_c6_g1	0	7.68	0	0	0	16.17	0	0	0	0	0	0	0	0	0	0	0	0
TRINITY_DN10080_c0_g1	4.04	3.98	5.79	11.66	9.59	13.81	3.74	4.11	3.33	7.31	7.58	6.87	7.91	9.77	7.52	3.4	2.82	3.48
TRINITY_DN10080_c0_g2	18.4	21.03	20.82	166.56	177.08	172.13	73.2	74.63	65.27	30.49	32.1	32.44	83.24	89.07	85.52	34.11	31.55	34.59
TRINITY_DN10081_c0_g1	0.06	0.1	0.14	0.79	0.78	1.23	0	0.12	0	0.29	0.34	0.27	0.9	1.48	0.85	0	0.15	0.16
TRINITY_DN10082_c0_g1	17.14	21.69	18.37	42.71	41.44	46.59	31.71	35.51	33.06	15.97	14.1	15.47	32.94	34.28	35.63	17.62	17.63	16.24
TRINITY_DN10083_c0_g1	0	0	0	6.09	7.24	3.17	4.85	48.07	3.04	5.12	3.87	0	17.08	21.41	9.06	16.48	13.69	0
TRINITY_DN10083_c1_g1	1.26	1.51	1.7	0	0	2.74	15.08	6.88	8.66	0	3.37	1.82	2.71	0	0	3.76	0	2.07
TRINITY_DN10084_c0_g1	0.17	0	0.82	0	0	0	0	0	0	2.46	2.57	2.4	0	0	0	0	0	0
TRINITY_DN10084_c1_g1	0	0	0	0	0	0	0.36	0.59	1.72	0.19	0.28	0	0	0	0	0.26	0.52	0.19
TRINITY_DN10084_c2_g1	0.06	0	0	0.44	0.31	0.63	0	0.06	0.06	0.2	0.26	0.65	0.25	0.81	0.68	0	0	0
TRINITY_DN10085_c0_g1	0	0	0	0.38	0.26	0.34	1.75	1.21	1.82	0.04	0.17	0	0.37	0.29	0.09	0.12	0	0.25
TRINITY_DN10086_c0_g1	0	0	3.57	8.35	11.59	28.9	4.56	2.43	4.56	5.73	3.88	0.95	18.57	1.56	6.28	0	0	2.21
TRINITY_DN10087_c0_g1	0.28	0.62	0.99	0.27	0.73	0.43	0.49	0.78	0.6	0.63	1.45	0.6	1.28	1.31	1.26	0.54	0.57	0.34
TRINITY_DN10087_c0_g2	0	0	0	0	0	0.1	0	0	0	1.02	0.31	0.78	1.81	0.93	0.95	1.96	0.1	1.04
TRINITY_DN10087_c0_g3	8.01	6.17	4.63	0	0	0	0	0	0	9.85	7.7	11.25	8.49	8.09	10.78	8.96	6.39	6.82
TRINITY_DN10087_c0_g4	0	0	0	0	0	0	0	0	0	1.17	0.22	0.42	0.7	0.95	0.98	0	0	0
TRINITY_DN10088_c0_g1	0.97	2.64	1.22	0	0	0	0	0	0	0.22	0.17	0.32	0	0	0	0	0	0
TRINITY_DN10088_c0_g2	0	0	0	0.3	0.57	0	0	0	1.54	0	0	0	1.32	0.34	0.35	0	0	0
TRINITY_DN10089_c0_g1	11.56	10.29	16.78	25.6	20.97	18.31	19.03	6.97	10.3	25.5	35.08	28.25	46.62	22.85	28.32	12.69	10.16	19.51
TRINITY_DN1008_c0_g1	30.88	35.73	33.29	131.38	119.67	125.2	89.39	99.34	81.66	46.9	49.82	48.63	112.71	103.91	99.31	52.28	48.35	46.56
TRINITY_DN1008_c1_g1	0.13	0.46	0.14	0.63	1.01	0.73	0.39	0.56	0.69	0.51	0.61	0.47	1.97	1.6	2.02	0.3	0.19	0.43
TRINITY_DN1008_c1_g2	0	0	0	0	0	0	1.68	2.61	0.33	0	0	0.14	0.14	0.15	0	0	0	0
TRINITY_DN1008_c2_g1	0	0	0	0	0	0.89	0	0	0	0	0.41	0	0	0.46	3.32	0	0	0
TRINITY_DN10090_c0_g1	78.55	76.03	91.7	0	0	0	3.02	1.59	3.19	0	0	0	0	0	0	0	0	0
TRINITY_DN10091_c0_g1	0	0	0	0	0	0	0	29.52	0	0	0	4.38	0	9.43	0	0	0	0
TRINITY_DN10091_c0_g2	0	0	3.98	0	0	3.51	16.71	6.18	20.9	3.49	0	0	13.98	31.44	31.03	0	0	12.45
TRINITY_DN10091_c0_g3	0	0	0	0	2.35	0	0	0	0	0	0	0	0	7.44	0	0	0	0
TRINITY_DN10092_c0_g1	0	0	0	0	0	0	0	0	0	0	0	0.08	0.78	1.46	1.11	0	0	0
TRINITY_DN10092_c0_g2	0	0.34	0	0	0	0	0	0	0	0.57	0.15	0.67	2.97	2.44	2.89	0	0	0
TRINITY_DN10092_c1_g1	0	0	0	0	0	0	0	0	1.71	0	0	0	0.9	0.47	1.43	0	0	0
TRINITY_DN10092_c1_g2	0	0	0.21	0	0	0.39	0	0.61	4.17	0	0	0.53	2.05	1.43	2.74	0	0	0
TRINITY_DN10093_c0_g1	0.5	0.7	0.66	2.03	1.49	1.45	0.46	1	1	0.21	1.04	0.88	3.06	1.35	2.28	1.29	1.07	0.08
TRINITY_DN10093_c0_g2	0.58	0.41	0.76	2.43	2.27	3.72	0.61	0.56	1.29	1.25	1.01	1.77	5.3	6.12	4.03	0.55	0.56	0.54
TRINITY_DN10093_c0_g3	1.41	0.84	0.45	1.25	2.16	2.03	0.47	1.04	0.79	0.26	0.31	0.23	0.76	0.95	1.28	0.09	0	0.15
TRINITY_DN10093_c1_g1	0	0	1.7	0.27	1.11	0.7	0.19	0	0.17	0.88	0	0.41	2.02	1.75	0.91	0	0.41	0
TRINITY_DN10094_c0_g1	0.13	0	0	0	0	0	3.27	5.46	7.87	0	0	0	0	0	0.09	0.3	0.17	0.37
TRINITY_DN10095_c0_g1	1.77	0	4.06	0	0	0	0	0	1.73	14.88	12.12	10.73	13.22	12.67	9.08	0	3.71	2.61
TRINITY_DN10096_c0_g1	6.94	6.07	5.27	25.9	26.68	25.31	9.88	11.84	11.64	11.65	8.83	11.13	22.35	22.31	24.68	6.39	7.01	6.16
TRINITY_DN10096_c1_g1	0.99	0.39	0.91	0.86	0.4	0.53	4.42	4.19	11.32	3.71	7.13	4.81	4.12	3.27	3.37	42.53	44.27	42.03
TRINITY_DN10096_c1_g2	0.33	0.17	0.56	3.48	4.53	4.82	0.7	0.35	0.26	1.74	1.45	1.18	10.77	7.07	9.51	1.61	0.85	0.61
TRINITY_DN10097_c0_g1	0.9	0	0	3.94	2.11	1.86	0	0	1.02	4.62	1.58	0.66	4.63	6.9	6.99	0	0.96	0
TRINITY_DN10098_c0_g1	3.02	0.55	2.48	57.93	58.88	58.99	6.24	6.2	5.74	4.78	4.05	4.75	18.81	16.92	18.82	5.38	3.32	1.98
TRINITY_DN10098_c0_g2	0	0	0	0	0	0	0	0	0	0.14	0.27	0	0.41	0.83	0.58	0	0	0
TRINITY_DN10098_c1_g1	1.97	0	0	7.2	3.73	6.86	0	0	0	3.1	3.64	3.86	8.18	4.83	4.6	0	0	0
TRINITY_DN10098_c2_g1	0.07	0.12	0	0.81	1.09	0.91	0.38	0	0.34	0	0	0	0	0	0.06	0	0	0
TRINITY_DN10098_c3_g1	0	0	0	0	0	0.4	0	0	2.32	0.4	0	0	1.48	1.24	0.42	0	0	0
TRINITY_DN10099_c0_g1	1.5	1.47	1.24	5.91	5.49	6.66	4.61	4.35	3.51	4.57	4.78	3.79	7.86	8.86	8.9	1.82	3.19	2.18
TRINITY_DN1009_c0_g1	41.17	42.22	41.91	94.42	95.22	93.19	114.33	112.61	109.67	42.12	44.65	43.91	45.97	48.46	47.86	63.71	59.73	54.43
TRINITY_DN1009_c0_g2	1.01	0.17	0	0.98	1.69	1.28	0	0.19	0	0.3	0	0.14	0.88	0.3	0.15	0.59	0	0.47
TRINITY_DN100_c0_g1	4.1	5.01	4	10.74	11.88	11.44	5.1	6.63	6.3	4.34	3.59	4.61	7.9	8.09	10.88	4.15	3.75	3.69
TRINITY_DN10100_c0_g1	33.02	36.87	44.34	54.4	52.07	54.52	103.67	100.21	95.81	26.65	30.23	29.37	39.16	42.22	39.7	14.29	15.04	13.83
TRINITY_DN10100_c1_g1	0.96	0.64	1.48	4.39	3.4	9.18	1.48	1.17	2.29	0.53	1.56	0.62	3.58	3.6	3.27	0	0	0.09
TRINITY_DN10100_c2_g1	0	0	0	0	0	0	0	0	0	3.68	0	2.13	0	0	0	0	0	0
TRINITY_DN10101_c0_g1	0.29	0.26	0.21	0.79	1.39	2.34	0.11	0.1	0.09	0.16	0.17	0.08	1.46	1.14	0.85	0	0	0.33
TRINITY_DN10102_c0_g1	0	0	0	0	0	0	0	0	0	23.77	21.21	28.58	14.43	12.24	20.62	21.17	22.46	25.62
TRINITY_DN10103_c0_g1	1.92	4.49	3.14	0	0	0.16	2.96	1.59	1.58	1.03	2.84	2.67	0	0.34	0.18	10.15	12.86	9.68
TRINITY_DN10103_c0_g2	2.73	1.73	1.16	0	0	0	2.08	6.51	0.55	4.99	3.59	1.03	5.75	16.64	9.19	34.31	32.97	24.36
TRINITY_DN10104_c0_g1	0	0	0	5.27	4.64	6.54	0	0	0	3.85	0	2.61	4.2	4.27	4	0	0	0
TRINITY_DN10105_c0_g1	3.44	2.34	3.34	1.82	2.36	2.12	0.11	0.14	0.14	7.69	7.28	6.84	4.27	5.38	4.09	0.11	0	0.09
TRINITY_DN10106_c0_g1	16.48	12.33	16.36	40.47	45.02	40.98	98.27	103.06	85.39	19.87	21.02	20.81	38.17	41.39	41.52	81.86	95.08	79.4
TRINITY_DN10107_c0_g1	0	0	0	0	0	0	0	0	0	0	0	0	6.06	6.88	0	0	0	0
TRINITY_DN10108_c0_g1	0.24	0	0	0.41	0.2	0	0	0	0	0	0	0.2	5.02	4.66	8.26	0.92	0	0.49
TRINITY_DN10109_c0_g1	2.2	1.85	1.75	12.24	10.35	11.33	0.45	0.69	0.23	1.99	2.19	2.42	16.45	14.75	15.1	0.91	0.77	0.52
TRINITY_DN10109_c0_g2	0	0	0	0	0	0	0	0	0	0	0	0	0	0	0	0	0	0
TRINITY_DN1010_c0_g1	8.44	8.53	8.53	25.98	23.23	26.93	25.45	30.01	27.98	19.99	20.3	21.64	39.45	37.22	38.72	16.43	14.72	12.69
TRINITY_DN10110_c0_g1	1.04	0.87	2.75	16.36	16.1	18.86	1.78	2.77	3.93	0.55	0.34	1.27	11.06	11.41	9.06	5.05	2.63	4.99
TRINITY_DN10111_c0_g1	1.36	1.27	1.27	3.36	2.99	3.28	1.33	0.86	1.54	1.52	1.39	2.45	3.65	3	2.83	0.89	0.79	0.96
TRINITY_DN10112_c0_g1	0.12	0	0	0.03	0.13	0.24	0.08	0.15	0	1.14	1.23	1.34	8.97	8.33	10.29	0.52	0.77	0.96
TRINITY_DN10112_c0_g2	0.35	1.58	0.89	10.64	10.15	8.66	1.84	3.29	7.59	3.67	5.19	5.55	10.74	6.77	14.58	2.53	3.72	5.46
TRINITY_DN10112_c0_g3	24.45	24.66	24.74	32.33	30.58	27.9	17.52	9.52	8.42	0	0.34	0.31	0	0.37	0	0	0	0
TRINITY_DN10112_c1_g1	0	0	0	0	0	0	1.15	0	0	0	0	0	0	0	0	0	0	0
TRINITY_DN10113_c0_g1	0	0	0	0	0.79	0	0	0	0	0	0	0	1.05	0	1.13	0	0	0
TRINITY_DN10113_c0_g2	0	0.63	0	0.54	0.22	0.22	0	0	0	0	0	0.98	0.45	0.46	1.43	0	0	0
TRINITY_DN10113_c0_g3	0	0.07	0.13	0.45	0.48	0.34	0.05	0.04	0.45	0.83	0.83	1.21	2.54	6.1	2.44	10.83	0	0.07
TRINITY_DN10114_c0_g1	0.17	0.2	0.06	0.83	1.07	0.5	0.79	0.35	0.44	0.43	0.63	0.61	0.52	0.43	0.35	0.48	1.01	0.05
TRINITY_DN10115_c0_g1	18.1	21.64	19.91	111.53	104.31	113.35	94.65	86.13	81.06	30.9	29.02	31.92	87.74	90.36	90.58	49.57	54.67	53.87
TRINITY_DN10116_c0_g1	0.15	0	0	0.43	0.7	0.24	0	0.16	0	0.19	0.13	0.31	0.56	0.76	1.05	0	0	0
TRINITY_DN10116_c0_g2	0	0	0	0	10.44	0	0	0	0	0	0	0	0	0	0	0	0	0
TRINITY_DN10117_c0_g1	2.99	4.52	3.51	7.36	5.85	7.02	2.7	2.28	2.5	3.89	3.34	3.95	8.49	9	10.39	2.12	2.39	2.37
TRINITY_DN10118_c0_g1	0	0	0	0.6	0	3.46	0	0	0	0	0	0	1.38	2.18	0	0	0	0
TRINITY_DN10118_c0_g2	0.63	0.11	0.37	0.35	0.49	0.62	0.19	1.19	0.03	0.39	0.59	0.36	0.43	0.25	0.31	0	0	0
TRINITY_DN10118_c0_g3	0	0	0	0.12	0	0.17	0	0	0	0.3	0.54	0.22	1.48	1.25	1.72	0	0	0.09
TRINITY_DN10119_c0_g1	1.7	2.72	3	19.62	19.2	19.01	5.73	5.74	5.96	4.46	4.47	4.58	19.75	20.94	21.06	4.01	3.71	3.48
TRINITY_DN1011_c0_g1	163.41	171.93	162.09	468.38	483.84	487.49	447.7	443.89	455.4	149.99	155.12	153.73	410.68	401.12	404.65	315.44	311.82	277.83
TRINITY_DN1011_c1_g1	0.25	0.75	0.24	10.61	8.88	8.73	1.94	1.79	1.17	0.62	0.84	0.71	2.85	2.78	2.63	0.38	0.61	0.18
TRINITY_DN10120_c0_g1	4.7	0	0	24.11	12.39	13.52	8.61	0	2.72	0	2.11	1.62	2.69	3	8.94	0	0	0
TRINITY_DN10121_c0_g1	3.63	2.27	1.88	22.78	25.98	20.93	1.6	0.78	0.98	1.5	2.22	1.83	11.38	7.55	9.96	0.85	0.16	0
TRINITY_DN10122_c0_g1	0.52	0.52	0.8	7.75	8.26	11.92	0.2	0	0	1.38	1.36	1	16.34	19.03	16.87	0	0	0
TRINITY_DN10122_c0_g2	0.17	0.17	0.39	1.53	2.11	2.56	0	0	0	0.74	0.44	0.55	9.82	13.23	12.18	0	0	0
TRINITY_DN10123_c0_g1	0.8	0	0	0	0	0	0	0	8.8	2.44	0.7	0	0.81	1.72	0	0	0	0
TRINITY_DN10124_c0_g1	5.26	4.3	5.14	32.76	32.91	30.62	0.11	0.1	0.19	6.1	5.12	6.46	19.48	22.35	18.15	0.42	0	0.12
TRINITY_DN10125_c0_g1	15.48	17.6	16.55	0	0.3	0.07	2.12	2.34	1.55	0.46	0.7	1.19	0	0	0	0	0	0
TRINITY_DN10126_c0_g1	20.54	27.87	27.24	2.01	2.91	2.61	4.44	3.74	7.46	9.38	12.11	19.64	6.69	4.73	5.02	7.67	6.44	5.47
TRINITY_DN10126_c0_g2	0	0	0	1.64	0	0	0	0	0	0	0	0	0	2.22	2.22	0	0	0
TRINITY_DN10126_c1_g1	0	0	0	0	0	0	6.67	0	0	0	0	0	0	0	0	13.31	0	0
TRINITY_DN10127_c0_g1	0.05	0	0	0.92	0.97	0.96	0	0	0	0.23	0.56	0.54	1.52	1.35	1.48	0	0	0
TRINITY_DN10128_c0_g1	15.58	0	0	11.5	5.14	3.64	0	0	0	10.84	2.79	3.22	10.87	8.16	8.05	0	0	0
TRINITY_DN10129_c0_g1	0.13	0	0	4.99	3.72	4.04	0.39	0.13	0	0	0	0	5.32	4.24	6.2	0	0	0
TRINITY_DN1012_c0_g1	1.04	0.98	2.08	15.32	13.57	15.83	7.32	7.18	7.4	3.05	2.38	2.7	16.4	13.73	12.23	2.89	2.43	1.89
TRINITY_DN1012_c1_g1	0	0	0	0	0.41	0	0	0	0	0	0	0	0.51	0.53	3.22	0	0	0
TRINITY_DN10130_c0_g1	0.68	0.61	0.8	0.82	1.08	1.14	0.3	0.28	1.09	0.41	0.71	0.54	1.06	0.84	0.97	0	0.24	0.09
TRINITY_DN10131_c0_g1	2.61	2.76	2.23	25.75	28.25	28.41	3.57	3.42	3.22	5.61	4.69	4.91	29.41	29.75	31.03	0.63	0.7	0.38
TRINITY_DN10132_c0_g1	0.21	0	0	0.92	0.46	0	0.69	0.25	0	0.91	0.32	0.74	1.54	1.34	1.47	0.43	2	0.26
TRINITY_DN10132_c1_g1	0.42	0	0	0.53	0.88	0	0	0	0	0.19	0.74	0.35	2.06	0.38	1.18	0	0	0
TRINITY_DN10133_c0_g1	1.54	1.52	1.72	15.66	16.07	16.3	4.24	4.22	5.99	3.2	3.25	3.61	19.16	19	18.03	2.71	2.07	2.07
TRINITY_DN10133_c0_g2	1.29	1.02	0.34	3	2.07	7.03	0.31	0.85	0	2.53	3.85	2.36	4.25	4.55	5.75	0	0.24	0
TRINITY_DN10134_c0_g1	7	11.86	0.7	33.7	38.56	42.41	17.28	9.13	8.1	0	0	0	0	0	0	0	0	0
TRINITY_DN10135_c0_g1	0.06	0.22	0.23	1.54	0.57	0.8	0.07	0	0.54	0.2	0	0	0.1	0.25	0.27	0	0	0
TRINITY_DN10135_c0_g2	0	0	0	0.08	0	0.08	0	0	0	0.09	0.09	0.08	0.85	1.11	1.25	0	0	0
TRINITY_DN10135_c0_g3	0	0	0	0	0	0	0	0	0	0.23	0	0.41	1.61	1.4	1.45	0	0	0
TRINITY_DN10135_c2_g1	2.55	6.12	1.72	0	0	0	4.37	0	0	0	0	0	0	0	0	0	0	0
TRINITY_DN10135_c2_g2	3.5	0	0	0	0	0	0	0	0	0	0	0	0	0	0	0	0	0
TRINITY_DN10135_c3_g1	0	0.52	0	0	0	0	0	0.64	0	0.86	0	0	1.29	2.22	0.91	0	0	0
TRINITY_DN10136_c0_g1	6.4	6.4	4.24	8.88	8.71	10.54	2.14	2.61	1.74	4.24	4.01	4.43	12.79	12.94	15.58	0.27	1.27	0.62
TRINITY_DN10136_c1_g1	0.23	0	0	5.19	6.48	3.45	0.18	5.15	0.15	11.44	2.42	3.67	15.75	8.42	20.71	8.94	0	5.08
TRINITY_DN10136_c2_g1	0	3	0	2.38	0.69	0	0	0	0	0	0	0.45	9.68	6.52	0	0	0	0
TRINITY_DN10137_c0_g1	28.11	35.65	29.17	37.76	42.61	39.46	0.31	0	0	12.11	14.37	13.11	34.7	37.77	36.8	0.46	0	0.24
TRINITY_DN10137_c0_g2	17.12	13.66	14.46	242.76	243.42	248.23	95.11	98.32	89.44	15.06	17	18.18	101.96	104.93	103.99	70.38	72.74	58.54
TRINITY_DN10137_c0_g3	0	0.28	0.49	2.74	1.7	2.78	0.17	0	0	0.51	0.63	0.36	1.25	0.63	0.79	0	0	0
TRINITY_DN10137_c0_g4	0	0	0.23	0.5	1.81	0.34	0.47	0	0	0.36	0.35	0	1.4	2.14	2.21	0	0	0
TRINITY_DN10137_c1_g1	0	2.41	1.62	0	0	0	0	0	0	0	0.22	0.21	0	0.71	0	0	0	0
TRINITY_DN10137_c2_g1	0.17	0.17	0	0	0	0	0	0	0	0.74	0.29	0.69	2.92	4.59	3.53	0	0	0.16
TRINITY_DN10138_c0_g1	0.91	2.09	0.59	5.62	0	0.43	0	0	0	1.29	0.39	1.75	2.58	3.11	0.91	0	0	0
TRINITY_DN10139_c0_g1	0.58	0.76	0.62	0.02	0	0.02	0.06	0.11	0	1.97	1.99	2.14	0.05	0	0.04	0.02	0	0.06
TRINITY_DN10139_c1_g1	0.87	0.99	1.4	0	0.02	0	0.15	0.08	0.05	1.15	1.31	1.26	0	0	0	0.02	0	0
TRINITY_DN1013_c0_g1	0.99	0.83	1.27	26.86	26.08	31.97	3.4	4.15	12.46	5.22	4.43	5.01	34.46	32.63	32.02	4.29	2.15	2.66
TRINITY_DN1013_c1_g1	0.52	0.37	0.35	36.27	37.46	40.42	0.25	0.24	0.54	0.42	0.57	0.39	14.88	14.58	15	0.12	0.28	0.23
TRINITY_DN10140_c0_g1	0	0	0	2.84	0.63	0.87	0	0	0	0	0	0.6	6.98	3.86	5.33	0	0	0
TRINITY_DN10141_c0_g1	11.37	8.95	12.55	85.35	97	95.35	45.65	45.75	52.22	1.87	1.65	3.34	8.65	5.76	6.55	13.63	9.79	6.63
TRINITY_DN10141_c0_g2	0	0	0	0.41	0.4	0.21	0.9	0	1.02	0	0.43	0	0.44	0.22	0.92	0	0	0
TRINITY_DN10141_c0_g3	0.06	0.03	0.2	0.63	0.33	0.28	0.1	0.23	0.28	0.16	0.08	0.29	0.34	0.4	0.6	0.29	0.02	0.03
TRINITY_DN10141_c0_g4	0	0	0	0	0	0	0	0	0	0	0	0	0	0	0	0	0	0
TRINITY_DN10142_c0_g1	5.91	5.31	6.1	19.43	18.09	20.35	9.89	10.17	9.62	6.32	7.31	6.76	12.98	13.52	12.89	4.87	3.82	3.6
TRINITY_DN10143_c0_g1	9.52	6.21	0	0	0	0	0	0	0	6.39	4.82	6.99	0	0	0	0	0	0
TRINITY_DN10144_c0_g1	1.53	1.56	1.98	3.87	4.48	3.78	0.15	0.06	0.11	0.43	0.65	0.48	0.47	0.67	0.89	0	0	0
TRINITY_DN10144_c1_g1	0	0.03	0.23	0.45	0.37	0.36	0.28	0.53	0.37	0.27	0.36	0.11	0.99	1.26	0.56	0.2	0	0.45
TRINITY_DN10145_c0_g1	1.05	0.74	0.85	9.73	10.27	9.45	3.69	4.58	5.25	1.19	1.32	1.26	2.78	2.87	2.15	1.3	1.35	0.95
TRINITY_DN10146_c0_g1	2.05	2.7	1.55	0.9	0.12	0.57	0.82	0.9	0.61	0.82	0.87	0.71	1	0.72	1.06	0.09	0.2	0.3
TRINITY_DN10147_c0_g1	1.75	0.76	0.76	5.98	6.54	6.55	4.18	3.49	4.64	1.81	0.62	1.44	4.36	3.2	3.45	2.47	2.5	1.41
TRINITY_DN10147_c1_g1	1.73	0.04	0	2.22	0.49	2.95	1.58	1.62	0.97	0	0	0	0	0	0	0	0	0
TRINITY_DN10147_c1_g2	0	0	0	0.71	0.23	0.25	0.35	0.72	5.4	0	0	0	0	0	0.27	0	0	0
TRINITY_DN10148_c0_g1	2.95	1.35	1.75	1.66	1.59	1.97	0.81	0.18	1.88	6.54	5.41	6.7	1.49	2.48	1.34	0	0.72	0.38
TRINITY_DN10148_c0_g2	0	0	0	0	0	0	0	0	0	0	0	0	0	0	0	0	0	0
TRINITY_DN10148_c0_g3	0	0	0.36	0.24	0.24	0	0	0.37	0	0.27	0.5	0.23	0.26	0.27	0.55	0	0	0
TRINITY_DN10149_c0_g1	0.32	0.18	0.19	2.04	2.26	1.65	0.48	0.55	0.82	0.36	0.32	0.31	0.75	1.09	0.88	0	0.17	0.22
TRINITY_DN1014_c0_g1	1.54	1.73	1.43	7.73	7.74	8.05	31.1	31.9	30.14	2.89	2.42	2.26	6.87	6.89	6.72	15.96	17.52	16.52
TRINITY_DN10150_c0_g1	0.68	0.76	1.08	5.06	4.91	4.18	2.06	2.5	3.81	1.11	1.91	0.87	3.94	3.84	4.15	0.72	0.81	0.68
TRINITY_DN10151_c0_g1	0	0.06	0	1.24	1.42	1.87	0	0	0	0.35	0.35	0.23	0.45	0.29	0.24	0	0	0.06
TRINITY_DN10152_c0_g1	7.08	6.24	6.47	17.12	15.99	16.46	33.18	39.15	43.86	8.99	9.46	8.69	12.02	11.27	13.34	16.05	11.9	12.96
TRINITY_DN10152_c1_g1	22.73	19.83	23.46	79.09	87.38	87.33	55.17	52.11	57.9	16.31	19.83	21.77	63.92	58.61	60.3	34.89	32.27	29.77
TRINITY_DN10152_c2_g1	0	0	0	0	0	0	0	0	0	0	0	0	0	0	0	0	0	0
TRINITY_DN10153_c0_g1	0.09	0.43	0.24	1.88	2.98	1.04	1.22	1.18	1.72	0.95	0.68	0.73	2.72	3.27	3.34	0.49	0.94	1.35
TRINITY_DN10154_c0_g1	1.62	1.38	0.34	14.71	11.51	13.04	0.09	1.34	0.05	2.62	3.68	2.49	39.62	40.62	37.42	0	0.56	0
TRINITY_DN10155_c0_g1	0.27	0.13	0	1.33	2.97	1.45	0	0	0	3.12	2.65	3.26	7.86	7.72	16.27	48.56	67.76	46.36
TRINITY_DN10155_c0_g2	0	0	0	0	0	20.69	0	0	0	0	0	0	0	15.69	0	0	0	0
TRINITY_DN10156_c0_g1	0	0	0	0	0	0	0	0	0	0	0	0	0	0	0	0	0	0
TRINITY_DN10157_c0_g1	1.6	1.88	1.33	14.08	12.2	13.69	18.59	19.39	16.9	9.83	8.84	9.05	37.55	39.4	40.95	9.72	8.31	8.9
TRINITY_DN10157_c1_g1	16.76	17.81	19.75	15.05	15.32	15.77	4.03	4.55	4.06	11.73	12.87	11.64	21.71	21.59	23.05	0.33	0.08	0.28
TRINITY_DN10157_c2_g1	0.17	0.16	0.21	5.66	4.95	5.09	0.7	0.61	0.35	0.17	0.1	0.11	4.42	5.51	4.34	0	0	0
TRINITY_DN10158_c0_g1	0	0	0	0	0	0	0	0	0	2.43	7.7	5.95	2.43	5.41	2.69	3.64	14.53	0
TRINITY_DN10159_c0_g1	0	9.31	0	0.59	4.38	0.67	16	9.19	18.93	4.88	0.44	0.42	11.06	20.43	11.52	1.58	12.58	0.09
TRINITY_DN1015_c0_g1	19.18	19.67	20.2	23.57	20.94	22.44	17.07	21.07	17.43	25.98	21.86	25.31	23.84	21.39	22.71	7.01	5.48	6.51
TRINITY_DN1015_c0_g2	16.06	16.28	14.74	25.91	24.85	24.82	15.57	16.98	14.99	15.85	13.09	13.76	13.96	14.3	12.7	4.99	5.56	5.23
TRINITY_DN1015_c1_g1	3.02	3.37	3.92	52.66	44.53	36.88	13.81	10.67	8.72	8.85	6.56	9.97	51.36	46.76	45.77	11.88	15.29	8.4
TRINITY_DN1015_c2_g1	0	0	0	2.34	2.09	0	0	0	0	0	0	0	0	0	3.25	0	0	0
TRINITY_DN10160_c0_g1	0.5	0.19	0	0.41	0	0.56	0	0.77	0.34	0.59	0.64	0.9	0.87	1.12	0.81	1.63	0.3	0
TRINITY_DN10160_c0_g2	2.22	0.65	2.92	0	0	0	0	0	0	0	0	0	0	0	0	0	0	0
TRINITY_DN10161_c0_g1	3.16	3.62	5.18	23.2	20.98	19.14	8.4	11.97	6.59	4.55	3.13	3.95	14.56	15.27	14.28	1.12	1.77	1.94
TRINITY_DN10162_c0_g1	15.64	20.02	19.95	177.37	171.3	181.48	10.55	10.8	11.05	43.27	43.63	44.12	283.15	281.35	292.39	45.39	45.29	51.05
TRINITY_DN10163_c0_g1	799.96	881.69	936.75	0	0	0.04	24.82	18.5	22.82	0	0	0	0.05	0	0	0	0	0
TRINITY_DN10164_c0_g1	0.46	0.64	0.92	2.14	2.3	2.64	0.25	0.19	0	1.77	2.34	1.37	1.4	2.03	2	0	0	0
TRINITY_DN10165_c0_g1	0.29	0.69	0.5	0.42	0	0.73	0.83	0.27	1.18	0.25	0.64	0.22	0.15	0.15	0.49	0.23	0.52	0
TRINITY_DN10165_c0_g2	0.21	0.48	0.43	0.03	0	0.14	3.59	0.07	0.3	0.5	0.15	0.03	0.2	0.23	0.61	0.59	8.76	4.46
TRINITY_DN10166_c0_g1	0	0	0	0.05	0.06	0	0	0	0	0.28	0.56	0.38	2.46	2.59	2.88	1.13	0.67	1.58
TRINITY_DN10167_c0_g1	0.99	0	1.33	3.5	10.88	15.58	0	0	1.12	0	0.87	5.08	16.51	4.42	6.71	1.38	0	0
TRINITY_DN10168_c0_g1	0.42	0.61	0.45	1.89	3.35	1.38	0.19	0.64	0.75	0.66	0.74	0.57	1.65	3.47	2.64	0.34	0.34	0.14
TRINITY_DN10169_c0_g1	0.11	0.45	0	2.25	2.58	2.18	3.66	2.83	2.76	0.22	0.23	0.19	15.21	16.15	17.6	5.67	5.37	3.9
TRINITY_DN1016_c0_g1	424.03	443.4	457.63	78.36	78.27	81.77	138.39	131.81	130.62	374.43	366.91	360.44	64.82	65.88	64.63	79.56	67.11	60.07
TRINITY_DN1016_c0_g2	134.74	130.39	140.02	235.47	244.34	238.96	347.62	344.9	333.23	123.44	121.82	124.01	135.32	129.85	136.08	267.26	247.96	217.89
TRINITY_DN1016_c1_g1	1.19	0.34	1.95	2.8	3.76	5.2	6.39	7.14	7.64	1.06	1.6	1.11	3.72	3.75	3.71	4.48	5.1	4.52
TRINITY_DN1016_c1_g2	14.27	17.68	18.34	16.47	16.98	18.48	10.19	13.77	9.52	15.41	15.98	23.22	10.34	16.99	27.64	5.83	9	5.23
TRINITY_DN1016_c1_g3	0.99	0	1.33	2.62	1.55	2.08	1.61	0	2.25	0	1.75	0.73	3.1	1.11	4.47	0	0	0
TRINITY_DN1016_c1_g4	13.49	16.11	20.87	21.32	21.28	23.87	10.69	11.91	8.81	16.81	15.75	20.03	13.36	14.59	11.64	6.44	6.34	7.14
TRINITY_DN1016_c3_g1	0	0	0	0	0	0	0	0	0	0	0	6.12	0	0	0	0	0	0
TRINITY_DN10170_c0_g1	6.11	5.27	5.62	24.65	21.82	23.04	8.48	11.8	8.41	3.6	3.21	4.13	31.08	33.31	32.42	4.89	5.91	5.22
TRINITY_DN10171_c0_g1	4.23	3.22	2.94	29.31	29.95	31.64	20.58	18.62	20.21	4.93	4.38	5.64	25.92	21.88	23.72	9.26	10.23	8.99
TRINITY_DN10171_c0_g2	0	0	0	1.34	0.38	0	0	0	0.24	0	0	0	0	0	0	0	0	0
TRINITY_DN10171_c0_g3	0	0	0	0.39	0.36	0	0	0	0.5	0	0	0	0	0	0	0	0	0
TRINITY_DN10172_c0_g1	10.83	9.48	12.28	0	0	0.08	0.15	0.31	0	5.52	6.57	6.16	0.07	0	0.04	0	0	0
TRINITY_DN10173_c0_g1	0.42	1.91	0.84	3.2	3.04	3.18	6.02	8.41	8.18	2.61	2.29	1.26	4.54	3.4	3.93	0	1.21	0.4
TRINITY_DN10174_c0_g1	0.89	1.55	1.12	2.39	3.48	4.87	1.93	1.12	0.12	0.68	2.25	1.05	2.03	1.95	1.01	0	0	0
TRINITY_DN10175_c0_g1	0.08	0	0	4.16	6.12	5.76	0	0	0	0	0	0	1.67	0.73	0.82	0	0	0
TRINITY_DN10176_c0_g1	0	0	0	0	3.16	0	0	0	0	0	0	2.51	0	0	0	0	0	0
TRINITY_DN10177_c0_g1	2.09	3.25	2.66	13.5	11.96	13.5	5.57	6.04	5.81	3.45	3.15	2.86	11.68	12.81	12.32	2.24	2.25	2.57
TRINITY_DN10177_c0_g2	0	0	0	0	0	0	0	0	0	0	0	0	0	0	0	6.71	0	0
TRINITY_DN10178_c0_g1	1.64	1.45	1.68	1.35	0.14	0.97	0.38	0.19	0	2.45	0.99	1.21	0.71	1.15	0.9	0	0	0
TRINITY_DN10179_c0_g1	5.45	0	0	40.01	57.56	62.43	0	0	0	0	9.63	0	12.94	0	0	10.56	0	0
TRINITY_DN1017_c0_g1	8.52	10.68	9.81	2.35	2.65	2.21	0.76	0.78	0.78	12.9	10.8	11.31	0.09	0.1	0.11	0	0.02	0.09
TRINITY_DN10180_c0_g1	0.74	0.55	0	6.21	10.72	7.5	8.73	4.77	0.27	4.54	2.65	3.06	11.01	11.46	14.32	2.27	3.86	3.28
TRINITY_DN10181_c0_g1	0.36	0.45	0.23	5.38	4.89	4.01	0.79	1.15	0.78	6.58	9.22	6.56	22.26	23.54	18.73	67.68	70.1	56.6
TRINITY_DN10182_c0_g1	7.37	6.67	7.88	33.32	31.42	28.42	23.85	22.23	25.18	7.94	7.19	8.11	25.94	19.71	23.47	13.62	15.11	15.7
TRINITY_DN10182_c1_g1	0.24	0.12	0.29	2.55	2.15	2.37	0.02	0.39	0.04	1.02	0.94	1.57	3.35	3.59	3.47	0.21	0	0.05
TRINITY_DN10182_c1_g2	5.48	6.46	6.56	14.55	14.67	14.58	8.21	7.15	8.11	6.85	6.21	6.73	19.36	20.26	19.07	6.59	5.21	4.06
TRINITY_DN10183_c0_g1	0	0	0	0	0	0	0	0	0	4.62	2.91	1.59	5.78	4.98	6.29	7.84	3.7	12.01
TRINITY_DN10184_c0_g1	0	0	0	0	0	0	0	0	0	58	57.01	57.45	123.9	178.43	191.49	430.88	491.14	430.3
TRINITY_DN10185_c0_g1	92.23	97.2	101.02	424.16	426.57	450.91	214.08	213.5	196.73	92.73	94.46	92.53	366.95	371.66	362.76	164.65	164.68	144.16
TRINITY_DN10185_c0_g2	4.1	4.13	4.9	12.48	13.64	15.65	12.25	11.48	13.04	3.62	4.04	4.1	5.54	4.54	5.27	5.14	3.56	5.53
TRINITY_DN10185_c1_g1	1.9	2.45	0	0.26	0	0	42.57	31.96	44.41	1.04	1.29	0.59	0	0	0	8.16	20.19	13.69
TRINITY_DN10185_c1_g2	31.48	30.74	35.33	95.5	96.51	100.04	123.22	108.13	109.49	37.61	43.72	39.76	88.55	87.64	86.31	113.09	98.55	88.67
TRINITY_DN10185_c2_g1	1.28	1.53	6.88	3.92	8.08	1.39	2.18	0	8.72	8.16	1.64	5.13	12.95	11.25	4.51	0	2.37	0
TRINITY_DN10185_c3_g1	1.74	3.11	3.49	0	0	0	8.29	11.61	14.75	0.89	5.35	5.15	0	0	0	0	9.21	3.79
TRINITY_DN10186_c0_g1	0	0	0	4.22	3.25	4.46	0.74	0	0	2	2.77	2.27	14.84	12.22	10.93	0	0	0
TRINITY_DN10186_c0_g2	0	0	0	0	0	0	0	0	0	2.4	1.74	0.77	0.96	2.49	2.03	0	0	0
TRINITY_DN10187_c0_g1	1.38	0	0	1.56	3.45	2.33	0	0	2.52	7.83	11.87	9.5	10.67	8.15	5.98	2.79	1.41	0.85
TRINITY_DN10188_c0_g1	0.05	0	0	1.92	2.33	2.84	0	0.74	0	2.39	3.26	2.39	4.07	3.46	3.85	0.73	0.35	0.19
TRINITY_DN10189_c0_g1	0	0.16	0.32	2.35	2.21	2.14	0.17	0.22	0.02	1.01	0.84	0.76	5.05	5.5	6.21	0	0.16	0
TRINITY_DN10189_c0_g2	0	0	0	0	0	0	0	0	0	0	0	0	0	0	0	0	0	0
TRINITY_DN1018_c0_g1	1.5	0.85	2.86	1.58	0.9	0.69	2.48	0	0	0.35	0.29	2.6	2.91	0.95	2.16	1.36	0.33	0.36
TRINITY_DN1018_c1_g1	6.8	2.57	5.88	10.88	7.98	11.32	4.03	4.2	3.8	3.69	3.66	4.24	12.71	13.24	13.04	3.06	2.49	3
TRINITY_DN1018_c2_g1	0	0	0	0	0.19	0.4	0	0	0	0	0.4	0	0.61	0	1.07	0	0	0
TRINITY_DN1018_c3_g1	0	0	0	0	0	0	0	0	0	0	0	0	0	0	0	0	0	0
TRINITY_DN1018_c3_g2	0	0	0	0	3.66	0	0	0	0	0	0	0	0	0	0	0	0	0
TRINITY_DN10190_c0_g1	0.63	0.64	0.19	2.65	2.11	2.14	0.98	0.84	0.38	1.04	0.83	0.96	2.32	2.42	3.24	0.45	0.58	0.78
TRINITY_DN10190_c0_g2	0.14	0	0	0.35	0.24	0.24	0.32	0	0	0	0.37	0	0.73	0.12	0.39	0	0	0
TRINITY_DN10191_c0_g1	0	0	0	0	0	0	0	0	0	4.36	0	0.76	4.38	7.31	1.19	0	0	0
TRINITY_DN10192_c0_g1	14.07	17.95	16.13	2.4	1.73	1.02	7.1	5.25	7.34	1.01	1.86	3.02	1.14	1.81	0.17	0.08	0.23	0.83
TRINITY_DN10192_c0_g2	0.53	0	0	0	0	0	0	0	0	4.6	2.3	5.28	7.15	10.07	4.33	0.61	0.5	2.62
TRINITY_DN10193_c0_g1	6.58	7.5	7.97	12.41	13.43	14.65	14.16	14.02	14.4	9.5	8.38	8.78	9.77	10.31	11.19	6.04	8.14	7.89
TRINITY_DN10194_c0_g1	0	0	0	0	0	0	0	0	0	12.69	10.72	11.82	0	0	0	0	0	0
TRINITY_DN10195_c0_g1	0	11.91	4.48	9.42	2.82	7.98	0	0	0	0	0	0	0	0	0	0	0	0
TRINITY_DN10196_c0_g1	0	0	0	0	0	0	0	0	0	0	5.71	4.11	0	8.79	0	0	0	0
TRINITY_DN10197_c0_g1	1.43	1.96	0.9	3.98	0	0.65	0.47	0.63	0.38	0.6	1.03	0.97	8.78	3.83	0.63	0	0	0
TRINITY_DN10198_c0_g1	1.05	0.73	0.58	8.29	9.29	9.05	0	0	0	2.36	2.1	2.38	4.07	6.23	6.03	0.35	0.79	0.31
TRINITY_DN10199_c0_g1	0.22	0.23	0.18	3.51	2.88	3.13	0	0	0	0.28	0.28	0.31	3.63	2.64	2.7	0	0	0
TRINITY_DN10199_c1_g1	7.59	6.97	4.26	1.01	0	0	0	1.6	2.4	6.3	5.65	5.82	2.2	0.66	0	0	0	0
TRINITY_DN1019_c0_g1	208.22	219.87	227.61	848.93	858.72	855.64	580.64	525.52	628.05	130.42	128.11	134.98	530.83	522.59	525.29	176.81	167.77	160.17
TRINITY_DN101_c0_g1	41.97	48.93	39.43	9.3	7.89	9.14	27.19	28.27	28.28	37.68	35.23	36.49	13.47	14.17	14.59	16.69	15.92	10.72
TRINITY_DN101_c1_g1	0.76	0.51	0	2.69	3.32	1.36	0	0.43	0.44	1.11	1.32	1.35	2.62	3.86	4.13	0.11	0.1	0.57
TRINITY_DN101_c1_g2	2.6	3.35	2.03	2	1.38	2.02	0.14	0.16	0	0.81	0.44	0.61	3.35	2.76	3	0	0	0.25
TRINITY_DN101_c1_g3	0.63	0.47	0.58	0.97	0.73	0.89	0.54	0.77	0.36	0.43	0.3	0.55	0.58	0.36	0.42	0	0.06	0
TRINITY_DN10200_c0_g1	22.55	26.24	26.46	153.82	166.06	172.18	91.49	94.24	96.18	30.48	31.28	34.28	149.95	153.64	139.39	51.73	34.48	33.05
TRINITY_DN10201_c0_g1	0	1.22	1.38	4.67	6.14	3.48	1.05	0.71	0	1.53	0.73	0.9	2.53	1.81	2.13	0	0	0
TRINITY_DN10202_c0_g1	0	0	0	4.04	4.75	0	0	0	0	2.28	0.96	1.06	0	2.46	0	0	1.83	2.57
TRINITY_DN10203_c0_g1	14.08	16.53	11.36	0.67	0.06	0.09	0.39	2.37	0.62	9.67	11.61	11.09	0.16	0.44	0.03	1.42	0.9	0.3
TRINITY_DN10203_c0_g2	0.24	1.63	0	12.65	0.79	6.57	0	0	0	0	1.04	0.19	8.76	9.58	8.09	0	0	0
TRINITY_DN10204_c0_g1	10.19	12.73	11.04	13.63	12.12	13.08	3.52	4.76	6.09	20.61	21.61	21.26	10.41	13.45	9.91	5.97	4.16	7.13
TRINITY_DN10205_c0_g1	0.38	1.89	1.23	8.44	5.38	6.2	0.31	0	0	2.07	1.32	1.64	14.79	18.49	14.37	0	0	0
TRINITY_DN10206_c0_g1	5.18	4.39	4.45	71.12	66.37	73.44	7.22	7.62	9.09	6.26	6.82	6.5	63.23	62.72	65.98	7.43	6.68	6.05
TRINITY_DN10207_c0_g1	0	1.78	1.45	1.96	3.47	2.58	0.82	0.66	3.57	1.1	2.15	0.93	7.43	7.18	9.97	0	0.25	0
TRINITY_DN10208_c0_g1	22.26	19.36	19.11	19.23	10.26	13.64	28.34	37.69	31.51	1.95	3.43	0.99	18.19	7.49	7.63	13.7	13.61	10.43
TRINITY_DN10209_c0_g1	28.14	24.87	28.72	85.01	87.1	89.71	166.75	152.14	167.31	22.05	22.9	21.97	45.28	47.84	45.11	76.4	74.64	68.59
TRINITY_DN1020_c0_g1	3.52	4.32	3.95	9.09	8.95	10.02	58.79	61.05	57.94	7.33	7.13	7.72	14.04	13.74	14.01	49.78	46.73	42.59
TRINITY_DN10210_c0_g1	0.82	1.02	0.61	14.07	13.56	15.47	6.18	6.06	8.2	1.85	1.7	2.12	12.93	12.13	12.44	3.02	3.76	2.83
TRINITY_DN10211_c0_g1	1.19	1.09	0.73	4.14	3.92	4.39	1.09	0.58	0.42	2.61	1.4	2.12	7.74	10.73	10.13	0.32	0.04	0.49
TRINITY_DN10211_c1_g1	3.27	4.4	2.08	3.56	4.48	5.27	2.56	4.79	1.78	14.13	19.47	19.46	79.27	82.65	72.72	64.32	53	41.5
TRINITY_DN10211_c1_g2	0	0	0	0	0	0	0	0	0	0	0	0	5.46	0	0	0	0	0
TRINITY_DN10211_c2_g1	3.4	0	0	0	0	0	0	0	0	2.32	0	0	0	0	0	0	0	0
TRINITY_DN10212_c0_g1	12.68	11.98	12.4	56.44	61.51	59.95	50.25	49.48	42.18	12.76	11.71	13.62	36.8	38.36	35.93	31.76	34.64	30.19
TRINITY_DN10213_c0_g1	1.5	1.2	0.62	0	2.03	0	0.66	0.42	0	5.1	2.7	2.39	3.06	1.15	2.32	0.16	2.53	0.17
TRINITY_DN10214_c0_g1	4.45	0.81	3.03	3.76	3.91	3.31	19.14	20.21	14.98	1.55	1.61	1.82	7.85	7.91	6.62	3.78	4.06	3.43
TRINITY_DN10214_c0_g2	0	0	0	1.18	5.2	1.43	0	0	0	0	0	0	0	0	0	0	0	0
TRINITY_DN10215_c0_g1	5.67	5.53	4.93	25.79	24.06	22.79	20.59	22.03	20.05	9.59	10.56	9.03	14.6	16.68	15.22	7.69	8.58	5.69
TRINITY_DN10215_c0_g2	0	0.04	0.16	0.7	0.84	0.71	0.39	0.33	0.69	0.21	0.48	0.25	0.65	0.76	0.69	0	0.02	0
TRINITY_DN10215_c0_g3	0	0	0	0	0	0	0	0	0	0	0	2.39	4.21	9.51	4.68	0	0	7.69
TRINITY_DN10216_c0_g1	1.78	2.71	0.62	9.53	12.27	6.19	3.53	4.85	1.05	3.42	5.84	2.25	16.24	10.1	17.97	0	2.76	0
TRINITY_DN10217_c0_g1	20.21	17.98	19.21	0	0	0	0.76	1.38	1.11	34.89	31.35	34.48	0	0	0	0.13	0.31	0.08
TRINITY_DN10217_c0_g2	0.09	0	0	0	0	0	0	0	0	0.39	0.47	0.61	0	0	0	0	0	0
TRINITY_DN10217_c1_g1	0	0	0	0	0	0	0	0	0	0	0	0	1.05	0.55	0.56	0	2.57	0
TRINITY_DN10217_c2_g1	0	0	0	0	0	0	0	0	0	0	0	0	1.81	0	1.99	0	0	0
TRINITY_DN10218_c0_g1	1.93	3.14	3.71	16.21	19.61	19.18	4.2	4.09	3.64	2.87	3.89	4.02	8.07	7.9	7.57	3.52	1.03	0.69
TRINITY_DN10219_c0_g1	1.71	1.3	0.66	0.1	0.34	0.12	0.83	0.18	0.62	1.84	2.43	4.06	1.55	1.82	1.88	0.12	1.33	0.88
TRINITY_DN1021_c0_g1	1.81	2.47	3.39	10.61	8.57	11.98	1.38	8.8	5.86	1.73	2.15	1.88	3.97	4.36	6.77	0.68	0.3	0.55
TRINITY_DN1021_c0_g2	0	0.14	7.18	0.41	1.8	0.09	0	2.67	0	2.94	1.71	0	0	3.44	0.88	0	0.28	0
TRINITY_DN1021_c0_g3	10.23	9.12	8.78	3.24	2.24	1.83	1.73	1.45	0.82	4.2	6.04	5.76	0.6	0.38	0.55	0.42	0	0
TRINITY_DN10220_c0_g1	2.3	3.36	3.54	29.75	31.46	33.04	5.44	2.64	3.02	3.7	3.98	3.74	29.71	30	30.31	5.24	4.95	4.35
TRINITY_DN10221_c0_g1	0.7	1.61	1.59	8.23	10.05	10.19	4.03	2.37	4.16	0.49	0.49	0.47	4.26	3.19	2.81	0.37	0.23	0.13
TRINITY_DN10222_c0_g1	0.69	0.7	0.51	8.98	7.86	9.93	11.18	12	9.86	2.01	2.09	1.84	10.37	11.66	11.13	0.72	1.98	0.4
TRINITY_DN10223_c0_g1	0.61	0.35	1.12	3.89	4.15	4.85	0.33	0.64	1.34	1.64	0.97	0.77	2.97	3.68	3.58	0.12	0	0
TRINITY_DN10224_c0_g1	0.72	0.37	0.59	3.52	4.36	1.26	5.93	0.78	1.03	1.29	2.12	1.3	3.12	3.46	3.22	0.3	0.2	0.53
TRINITY_DN10224_c0_g2	0	0	0	0	0	0	0	0	0	0	0	0.28	6.35	6.87	7.26	0	0	0
TRINITY_DN10224_c1_g1	0	0	0	0	0	6.32	0	0	0	0	0	0	6.33	0	0	0	0	0
TRINITY_DN10225_c0_g1	0.25	0.71	0.6	1.18	1.33	0.36	4.19	1.32	3	0.63	0.2	0.94	1.04	1.68	1.3	3.23	0.93	1.15
TRINITY_DN10225_c0_g2	0.1	0.14	0	1.88	2.57	2.25	0	0	0	0.03	0.06	0.05	5.26	5.04	6.69	0	0	0
TRINITY_DN10225_c0_g3	0	0	0	0	2.34	1.62	0	0	0	0	0	0	3.21	13.98	3.53	0	0	0
TRINITY_DN10225_c1_g1	0	0.38	0	0.57	0	0.61	0	0.45	0	0.61	1.68	0.52	4.5	0.61	2.18	0	0	0
TRINITY_DN10225_c1_g2	0	0	0	0	0	0	0	0	0	1.04	0.47	0.41	0	0	0	0	0	0
TRINITY_DN10225_c2_g1	11.92	0	0	0	0	0	0	0	0	5.2	3.95	0	0	17.8	5.81	0	0	0
TRINITY_DN10226_c0_g1	4.69	5.89	3.36	3.02	2.74	3.26	1.75	0.96	0.67	25.89	28.29	27.96	43.58	39.48	39.61	11.87	12.88	8.62
TRINITY_DN10227_c0_g1	13.45	0	0	0	0	0	0	0	0	0	0	0	0	0	0	0	0	0
TRINITY_DN10228_c0_g1	12.77	15.54	12.85	58	64.05	67.45	24.35	28.26	27.17	14.18	12.99	17.05	44.37	42.32	40.94	16.31	16.49	12.32
TRINITY_DN10229_c0_g1	2.25	2.12	1.45	0.17	0.52	0.48	0.84	0.87	0.29	7.47	6.64	6.15	1.19	1.3	0.55	0.56	0.88	0.98
TRINITY_DN1022_c0_g1	0.56	0.86	0.51	13.33	12.13	13.08	1.57	2	2.42	2.62	2.89	3.39	8.56	7.98	8.71	0.94	1.72	1
TRINITY_DN1022_c0_g2	0	0	0	0	0	0	0	0	0	0	2.42	0	1.47	12.85	8.08	0	0	0
TRINITY_DN1022_c0_g3	0	0	0	0	0	0	5.88	7.39	6.81	1.76	0	1.91	0	0	0	9.22	12.5	16.22
TRINITY_DN1022_c0_g4	88.05	94.95	97.87	106	104.17	106.12	46.59	44.18	43.54	82.98	85.67	87.41	102.83	105.62	106.04	61.26	57.38	53.66
TRINITY_DN1022_c1_g1	627.01	668.43	625.73	116	134.8	121.09	1706.1	1710.2	1741.62	525.94	545.18	549.49	129.78	114.31	124.63	958.96	911.73	865.62
TRINITY_DN1022_c1_g2	30.79	32.19	32.81	92.55	98.55	90.75	169.54	166.85	170.66	45.28	54.4	54.35	99.75	100.27	101.88	165.69	159.92	148.84
TRINITY_DN1022_c2_g1	1.66	1.13	0.82	9.63	8.66	10.4	2.49	4.23	3.28	0.91	1.44	1.18	3.33	2.86	3.11	0.36	0.31	0
TRINITY_DN1022_c3_g1	0.62	1.22	0.3	73.84	73.09	79.59	0.54	0.73	0.36	2.42	2.35	2.95	41.37	41.05	43.85	0.1	0.42	0.27
TRINITY_DN1022_c4_g1	57.51	65.2	66.16	1.08	0.62	1.32	3.98	3.35	4.19	46.73	44.29	45.91	0.73	0.75	0.98	0.22	0.26	0.12
TRINITY_DN1022_c5_g1	0	3.04	0	2.24	5.34	3.5	0	0	0	0	0	1.26	3.49	4.63	2.82	0	0	0
TRINITY_DN10230_c0_g1	32.68	28.08	31.65	29.81	27.35	28.19	15.09	18.92	22.79	17.35	19.38	16.76	25.93	21.64	22.56	7	8.24	5.23
TRINITY_DN10231_c0_g1	5.66	7.08	8.03	13.58	13.74	16.03	9.14	8.45	8.63	6.42	6.46	6.16	7.27	7.76	7.01	3.41	2.21	3.06
TRINITY_DN10232_c0_g1	0.18	0.26	1.23	4.17	4.67	8.78	0.27	0.12	0.15	0.27	0.07	0.12	1.87	2.4	2.19	0	0.03	0.06
TRINITY_DN10232_c0_g2	4.45	3.72	2.79	47.15	42.46	45.93	38.34	43.98	43.27	8.64	7.91	8.3	44.07	44.72	43.78	28.69	26.46	23.5
TRINITY_DN10232_c0_g3	0	0	0	0.69	0.93	1.02	0	0	0	0	0	0	0.14	0.43	0	0	0	0
TRINITY_DN10233_c0_g1	1.87	2.62	2.33	4.49	5.88	4.79	6.22	6.36	3.82	2.18	1.08	1.89	6.04	6.48	6.79	1.78	2.95	2.29
TRINITY_DN10234_c0_g1	1.63	2.02	2.3	15.51	14.32	13.97	6.23	6.88	7.02	2.94	2.58	2.58	7.14	8.15	7.92	3.37	4.19	4.39
TRINITY_DN10235_c0_g1	16.34	13.17	16.04	93.99	105.42	99.77	50.38	47.59	54.77	13.59	15.27	16.11	42.86	42.08	39.69	11.55	10.1	7.24
TRINITY_DN10236_c0_g1	6.53	7.53	6.11	13.02	12.03	12.13	6.38	7.53	6.57	5.79	6.83	6.51	8.57	8.79	8.16	2.82	2.86	2.77
TRINITY_DN10237_c0_g1	2.55	1.66	1.91	17.57	16.43	16.04	6.54	7.99	11.66	3.28	3.58	4.83	18.26	21.65	19.89	12.07	11.2	9.89
TRINITY_DN10238_c0_g1	22.23	23.59	26.87	264.35	250.29	266.76	27.52	27.92	26.73	31.03	31.84	31.71	179.42	183.59	180.25	17.36	19.3	15.65
TRINITY_DN10238_c0_g2	0.03	0.05	0.17	0.39	0.4	0.63	0.06	0.32	0.25	0.29	0.32	0.36	0.96	1.35	1.68	0	0	0
TRINITY_DN10238_c1_g1	0	0	0	0	0	0	0	0	0	0	0	0	1.29	0	4.21	0	4.17	0
TRINITY_DN10238_c2_g1	0	0	0	0	0	0	0	0	0	0	3.47	0	2.17	2.41	0	0	0	0
TRINITY_DN10239_c0_g1	12.58	13.22	12.98	106.66	106.89	114.24	17.01	19.64	18.03	17.89	15.35	17.16	83.87	80.69	82.51	19.13	18.94	17.21
TRINITY_DN1023_c0_g1	11.74	13.09	10.88	42.81	39.63	43.44	26.25	29.84	25.46	15.52	16.61	14.59	64.04	60.33	63.09	24.56	26.21	23.57
TRINITY_DN1023_c1_g1	0.69	0	0.7	9.29	13.2	11.27	0.64	0	0	0.1	0.19	0.09	15.83	15.85	14.29	0.09	0.23	0
TRINITY_DN10240_c0_g1	0	0	0	0	0	0	0	0	0	0	0	0	0	0	8.56	0	0	0
TRINITY_DN10240_c0_g2	2.84	5.34	3.72	108.05	110.59	109.56	4.17	3.72	2.63	1.88	2.73	2.43	82.56	81.78	84.18	3.8	1.54	1.73
TRINITY_DN10241_c0_g1	0	0	0.18	0	0	0	4.01	1.44	1.76	0.14	0	0	0	0	0.14	0.14	0.13	0.58
TRINITY_DN10242_c0_g1	10.56	10.27	12.07	8.34	10.62	10.82	6.25	5.82	7.03	11.9	11.39	10.07	9.47	11.21	8.59	4.32	3.15	3.25
TRINITY_DN10242_c0_g2	0	0.82	1.84	2.4	3.79	4.84	6.28	1.09	10.09	0.69	0.61	0	0	0.73	3.7	1.73	0.81	0
TRINITY_DN10243_c0_g1	0	0	0	0.8	0.48	0.33	0	0.44	0	0.89	0.31	0.59	10.95	6.99	5.57	0	0	0
TRINITY_DN10243_c0_g2	0	0	0	1.55	4.11	5.72	3.03	3.27	3.92	0	0	0	0	6.25	0	0	0	0
TRINITY_DN10243_c1_g1	1.29	1.91	2	0.17	0.33	0.28	0.11	0.09	0	1.03	1.12	0.83	0.46	0.55	0.55	0	0	0
TRINITY_DN10243_c2_g1	0	0.92	0	0.68	3.21	2.25	0	0	0	0	0	0	0.38	0	0	0	0	0
TRINITY_DN10243_c2_g2	0	0	0	0.29	0.56	0	0	0	1.12	0.32	0.3	0.28	0.32	0	0.34	0	0	0
TRINITY_DN10244_c0_g1	0.33	0.94	0.08	2.68	2.7	2.97	4.83	4.4	5.25	0.74	0.74	1.26	3.24	3.19	2.9	2.52	2.49	3.21
TRINITY_DN10244_c0_g2	0	0.12	0	0.21	0.22	0	0.14	0.57	0	0.11	0	0	0.33	0.44	0.69	0	0	0.11
TRINITY_DN10245_c0_g1	415.75	458.75	443.09	0.57	0.61	0.32	28.73	28.76	23.78	352.31	335.57	338.46	0.6	0.61	0.9	1.45	0.71	0.96
TRINITY_DN10245_c0_g2	0	0.09	0.29	2.92	3.24	3.48	0.23	0.07	0.17	1.23	1.3	1.05	4.6	5.11	3.87	0	0.14	0
TRINITY_DN10246_c0_g1	0.33	0	0	0.28	0	0.6	0	0	0	1.54	0.87	1.85	0	0	0	0	0	0.36
TRINITY_DN10246_c0_g2	3.4	8.18	0.26	0	0	0	0	0	0	5.8	5.94	5.23	0	0	0	0	0	0
TRINITY_DN10247_c0_g1	0.92	0.37	1.55	7.12	4.34	3.86	2.39	1.12	2.26	0.52	0.9	0.68	2.49	1.32	2.74	0	0	0.06
TRINITY_DN10248_c0_g1	0.26	0.06	0	2.19	1.34	1.57	0.27	1.67	0.12	1.08	0.75	1.19	1.47	1.57	2.18	0	0.12	0.1
TRINITY_DN10248_c1_g1	0	0	0.25	0.36	0.35	0	0	0	0	0	0	0	0.57	2.69	0.6	0	0	0
TRINITY_DN10248_c2_g1	0.3	0.12	0.44	0.76	1.42	1.66	0.91	1.13	0.41	0.37	0.6	0.23	1.24	1.24	1.62	0	0	0
TRINITY_DN10249_c0_g1	8.38	15.73	7.47	4.16	3.99	3.32	1.81	4.53	5.43	8.76	9.34	6.06	4.89	4.84	5.45	2.29	1.51	0.8
TRINITY_DN1024_c0_g1	24.04	27.38	25.76	43.57	46.67	46.37	31.71	36.84	38.72	33.9	36.85	34.1	30.36	30.22	29.54	19.2	24.51	15.53
TRINITY_DN1024_c0_g2	5.87	5.32	5.78	7.08	6.58	7.36	5.02	5.74	7.02	2.61	3.44	3.97	3.13	4.22	3.77	1.98	1.85	1.61
TRINITY_DN1024_c1_g1	0	0	0	0	0	0	0	4.33	0	0	0	0	0	0	0	0	0	0
TRINITY_DN10250_c0_g1	15.63	53.78	1.95	53.51	51.23	74.82	10.99	21.52	5.53	39.25	18.64	17.64	93.67	125.72	81.2	16.93	5.16	5.23
TRINITY_DN10251_c0_g1	6.87	8.06	4.95	6.24	6.75	7.02	42.71	40.07	41.5	3.61	2.79	3.86	14.21	16.3	21.77	32.02	34.1	27.56
TRINITY_DN10252_c0_g1	11.59	10.31	11.41	54.9	56.39	54.56	43.66	45.25	44.69	12.73	13.05	13.5	51.25	50.65	50.33	17.85	18.36	11.56
TRINITY_DN10252_c0_g2	4.35	3.67	6.14	31.8	33.45	35.99	33.4	44.66	39.81	6.42	6.29	6.08	27.93	25.97	29.13	39.67	35.84	35.45
TRINITY_DN10252_c1_g1	21.48	26.31	25.78	190.33	185.75	198.12	146.71	159.91	159.58	40.64	34.97	37.1	147.99	142.89	146.34	81.94	80.86	67.9
TRINITY_DN10253_c0_g1	0.27	0.06	0.56	3.35	4.31	5.76	0.97	1.09	0.95	0.36	0.51	0.54	1.64	2.19	2.05	0	0.08	0
TRINITY_DN10253_c0_g2	0	0	0	0	0	0	0	0	0	0	0	0	4.15	0	9.94	0	0	0
TRINITY_DN10254_c0_g1	0.13	0.49	0	2.25	1.21	3.03	0	1.16	0.26	0	0	0.11	0.11	0	0.24	0	0	0
TRINITY_DN10254_c0_g2	0.31	4.57	0	20.17	19.83	16.19	0	0	0	1.02	2.75	1.4	24.39	33.93	29.44	0	0	0
TRINITY_DN10255_c0_g1	0	0	0	8.63	2.44	5.08	0	0	0	0	0	2.97	3.19	5.52	1.84	0	0	0
TRINITY_DN10256_c0_g1	0	0	0	0	0	0	0	0	0	3.43	10.68	4.04	8.18	13.24	8.99	6.49	5.42	6.2
TRINITY_DN10256_c0_g2	3.68	4.5	3.69	15.67	15.37	15.59	20.03	23.31	20.14	13.67	10.99	12.04	28.79	28.69	31	14.29	15.43	13.65
TRINITY_DN10257_c0_g1	0.93	0	4.97	0.82	1.45	0.91	0	1.57	3.15	5.75	1.63	2.05	0	1.02	0	0	0	0
TRINITY_DN10257_c0_g2	0	0	0	0	0	0	0	0	0	0	0	0	0	0	0	0	0	0
TRINITY_DN10257_c1_g1	2.52	1.67	2.21	0.48	0.19	0.41	0.55	0.42	0.83	0.72	0.48	0.86	0	0	0	0	0	0
TRINITY_DN10258_c0_g1	4.02	6.04	4.32	0.37	0.19	0.39	3.11	0.45	0.96	0.82	1.55	1.45	0.22	0.7	0.21	0	0.61	0
TRINITY_DN10259_c0_g1	0	0	0	18.56	6.69	4.74	14.94	16.81	0	4.71	3.59	5.3	18.94	58.8	26.27	0	0	8.77
TRINITY_DN1025_c0_g1	11.73	11.99	11.55	54.1	53.67	55.15	39.67	43.7	40.11	12.64	13.42	14.54	51.77	49.38	50.97	12.77	13.06	12.11
TRINITY_DN1025_c1_g1	3.09	5.31	3.68	21.23	26.02	22.43	7.91	6.96	7.73	7.68	5.8	5.65	28.34	25.63	27.7	7.83	6.36	6.66
TRINITY_DN1025_c1_g2	4.37	4.21	4.24	28.28	29.89	29.87	9.52	8.6	8.01	9.63	8.5	10.05	43.09	40.11	43.35	12.8	10.59	12.19
TRINITY_DN1025_c2_g1	0	0	0	13.28	11.27	10.86	0	0	0.05	0	0	0	10.33	10.59	11.91	0	0	0
TRINITY_DN1025_c2_g2	133.55	147.68	137	36.4	38.43	38.87	25.27	28.94	27.07	120.08	117.82	111.53	40.85	41.54	42.14	12.34	12.85	11.67
TRINITY_DN1025_c2_g3	0	0	0	6.97	6.16	6.47	0	0	2.2	0	0	0	0	2.37	9.45	0	0	0
TRINITY_DN1025_c3_g1	4.57	4.13	5.1	29.95	31.62	32.46	35.14	40.78	30.77	6.41	7.19	6.36	27.61	25.07	24.49	17.94	18.26	15.81
TRINITY_DN1025_c4_g1	0.25	0.27	0.18	8.52	8.26	8.12	0.89	1.3	1.7	0.29	0.36	0.21	1.91	2	1.42	0.07	0.46	0.07
TRINITY_DN1025_c5_g1	0.21	0.37	0	0	0	0.81	8.92	12.11	7.02	0.18	0.06	0.25	0.46	0.81	0.26	0.88	0.52	0.44
TRINITY_DN1025_c5_g2	0	0	0	0	0	0	0	0	0	0	0	0	0	0	0	0	0	0
TRINITY_DN10260_c0_g1	0.05	0	0	0.4	0.21	0.34	0	0	0	0.07	0.02	0.05	2.51	2.19	2.06	0	0	0
TRINITY_DN10261_c0_g1	1.39	1.76	2.18	6.67	7.84	7.46	2.26	1.33	1.38	1.77	1.02	0.95	5.71	4.76	4.92	0.43	0.54	1.3
TRINITY_DN10261_c0_g2	0	0	0	0.25	0.24	0.54	0	0	0	0	0.26	0	0	0.56	0.58	0.89	0	0
TRINITY_DN10261_c0_g3	0	0	0	0	0	0	0	0	0	0	0	0	0	0	0	0	0	0
TRINITY_DN10261_c0_g4	0	0	0	0	0	0	0	0	0	0	0.95	0	0	0	0	0	0	0
TRINITY_DN10261_c0_g5	0	0	0	0.09	0.1	0.56	0.13	0	0	0.1	0	0	0.48	0.59	1.02	0	0	0
TRINITY_DN10262_c0_g1	0.74	0.07	0.52	0.64	1.15	0.47	0.32	0.59	0.67	0.18	0.3	0.15	1.29	1.02	1.12	0	0	0
TRINITY_DN10262_c0_g2	0	0	0	0	0	0	0	0	0	0.18	0.3	0.35	0.58	0.82	0.61	0	0	0.64
TRINITY_DN10262_c1_g1	0	0	0	0	0	2.22	0	0	0	0	0	0	0	0	0	0	0	0
TRINITY_DN10262_c2_g1	0	0	0	0	0	0	0	0	0	0	0	0	0	0	0	0	0	0
TRINITY_DN10262_c3_g1	0	0	0	0	0	0	0	0	0	0	0	0	0	0	6.18	0	0	0
TRINITY_DN10263_c0_g1	0.33	0	0	0.27	0.69	0.81	0.42	0	0	0.72	0.85	1.04	0.55	1.23	2.53	0	0	0
TRINITY_DN10264_c0_g1	1.08	1.8	1.2	0.33	0	0	0	0	0.41	19.22	20.01	19.3	0.7	0.23	0.12	38.88	28.84	33.38
TRINITY_DN10265_c0_g1	0	0	0	0.2	0	0	0	0	0	4.68	4.49	2.99	15.64	20.2	17.84	3.24	2.08	0.49
TRINITY_DN10266_c0_g1	0.22	0.25	0	0.55	0.79	0.83	0.41	0.33	0.26	0.5	0.3	0.21	0.98	0.98	0.94	0.02	0	0.18
TRINITY_DN10267_c0_g1	0	3.84	2.88	32.32	29.49	38.6	1.77	0	0	0	0	0	0	1.21	1.22	0	0	0
TRINITY_DN10268_c0_g1	0	12	0	0	0	0	51.22	27.29	36.5	0	0	9.24	0	0	0	0	10.48	14.74
TRINITY_DN10269_c0_g1	0	0.54	0.32	1.38	0.97	1.31	1.04	0.41	0.38	0.25	0.26	0.07	1.1	0.58	1.5	0.07	0	0.07
TRINITY_DN1026_c0_g1	230.91	249.3	231.56	51.02	45.97	49.85	111.03	108.15	104.35	142.3	138.78	137.48	38.62	35.87	38.57	45.11	39.48	38.35
TRINITY_DN1026_c1_g1	0	0.35	0	0.27	0.26	0	0	0	0	0	0	0	0.58	0.89	0.61	0	0	0
TRINITY_DN10270_c0_g1	0	0	0	0	0	0	0	0	0	0.67	0.45	0.53	0.77	2.56	2.67	0.11	0	0
TRINITY_DN10271_c0_g1	2.63	1.05	1.18	1.54	0.93	0	0	0	0.99	0	2.75	2.6	2.71	0.96	1.95	0	4.67	0
TRINITY_DN10272_c0_g1	0.14	0.39	0	0.38	0.71	0.36	1.11	0.61	0	0.9	1.02	0.27	1.16	1.45	1.98	0.75	0.64	1.07
TRINITY_DN10272_c1_g1	0	0	0	0	0	0	0	0	0	0	0	0	0	0	0	0	0	0
TRINITY_DN10272_c3_g1	0	0.15	0	0	0	0.13	0.18	0	0	0	0.27	0.38	0.66	0.13	0	0	0	0
TRINITY_DN10273_c0_g1	3.07	3.78	2.58	25.16	27.1	25.97	12.82	11.85	12.59	4.19	4.18	4.97	15.31	16.33	15.74	5.72	5.82	4.98
TRINITY_DN10274_c0_g1	0.12	0.11	0	0.36	0.21	0.45	3.84	4.9	4.18	0.11	0.48	0.21	0.62	0.84	0.38	5.08	4.77	3.78
TRINITY_DN10275_c0_g1	1.65	2.81	3.22	18.16	17.81	18.67	7.77	9.63	8.12	3.44	3.08	3.2	16.78	18.64	19.12	4.05	4.4	3.97
TRINITY_DN10276_c0_g1	4.13	3.16	5.39	43.15	38.58	39.53	46.36	42.97	37.43	3.92	4.44	5.04	21.33	24.73	20.82	31.89	28.64	23.84
TRINITY_DN10276_c1_g1	0	0	0	0	0	0	0	0	0	0	0	0	0	0	0	3.21	5.1	0
TRINITY_DN10276_c1_g2	0	0	0	0	0	0	0	0	0	0	0	0	0	0	0	0	11.12	0
TRINITY_DN10277_c0_g1	4.01	3.2	3.71	28.84	28.74	29.25	5.07	4.31	3.78	5.59	4.88	5.89	27.35	27.55	24.61	3.52	2.54	3.39
TRINITY_DN10277_c1_g1	0.94	1.09	1.11	10.32	10.37	9.91	0	0.03	0	0.66	0.35	0.72	4.3	3.56	3.76	0	0.21	0
TRINITY_DN10278_c0_g1	33.52	39.95	36.23	39.13	37.69	36.98	59.22	59.78	52.23	32.97	27.53	29.53	28.4	28.36	25.34	29.12	30.51	26.39
TRINITY_DN10279_c0_g1	6.07	7.41	7.83	14.82	14.81	15.75	15.4	16.01	16.12	4.73	4.71	5.55	8.8	8.52	8.01	5.96	5.51	3.69
TRINITY_DN1027_c0_g1	135.87	161.37	148.92	28.18	25.75	30.92	28.09	26.72	23.01	135.74	122.34	129.71	29.02	30.4	24.44	9.83	10.79	8.16
TRINITY_DN1027_c1_g1	4.25	4.88	4.13	18.95	17.64	21.55	9.94	10.55	9.45	5.5	5.44	5.77	10.73	10.89	10.79	3.83	3.58	3.95
TRINITY_DN1027_c2_g1	3.81	4.71	4.15	0	0	0	0.27	0.83	0.77	6.26	5.63	5.93	0	0	0	0	0.05	0
TRINITY_DN1027_c3_g1	0	0	0	0.77	0.45	1.44	0	0	0	0.23	0.23	0.33	0.23	0.69	0.84	0	0	0
TRINITY_DN10280_c0_g1	171.37	151.99	173.25	126.1	129.03	124.98	191.28	196.08	200.27	131.58	134.76	136.33	86.92	89.92	100.85	126.28	127.55	111.02
TRINITY_DN10280_c0_g2	0	0	0	0	0	0	0	0	0	0	0	0	0	0	0	0	0	0
TRINITY_DN10281_c0_g1	0.4	0.77	0.45	2.33	1.82	4.03	1.23	0.6	1.22	1.29	0.58	0.89	7.52	6.67	8.4	2.61	2.71	3.5
TRINITY_DN10282_c0_g1	0.26	0.66	0.36	4.9	4.28	4.8	1.21	1.21	1.26	0.62	0.7	1.27	4.29	5.4	4.96	0.76	0.7	0.45
TRINITY_DN10284_c0_g1	0	0	0	0	0	0	0	0	0	0	0	0	0	0	0	0	0	0
TRINITY_DN10285_c0_g1	0.7	1.21	0.53	94.29	96.22	99.18	4.8	6.96	2.71	0.13	0	0.28	40.65	32.61	33.76	0.04	0.12	0.17
TRINITY_DN10285_c1_g1	0	1.22	0	1.71	1.4	1.61	0.47	0.31	0	0	0	0	0	0.33	0	0	0	0
TRINITY_DN10286_c0_g1	0	0	0	0	0	0	0	0	0	0	2.57	0.42	7.67	19.13	3.82	0	8.3	0
TRINITY_DN10287_c0_g1	17.05	18.41	16.99	6.93	6.85	7.66	8.8	6.15	9.29	6.79	6.47	7.41	8.77	7.85	8.48	3.59	3.22	3.16
TRINITY_DN10288_c0_g1	4.94	5.32	5.04	61.92	58.82	63.85	15.13	18.12	14.59	9.39	9.85	9.16	66.57	64.7	65.05	21.15	13.66	15.12
TRINITY_DN10289_c0_g1	13.53	14.45	13.99	95.99	100.59	105.38	48.95	51.05	51.67	20.21	18.68	19.29	95.49	97.51	90.99	44.14	46.75	38.4
TRINITY_DN1028_c0_g1	2.41	2.46	2.58	18.08	16.45	16.57	10.37	10.81	10.65	4.62	4.64	4.16	19.76	19.18	17.92	10.33	8.19	8.1
TRINITY_DN1028_c0_g2	4.07	4.05	5.58	24.62	22.28	23.17	19.81	22.46	19.91	3.92	4.46	3.36	17.23	18.27	16.07	7.34	9.48	6.3
TRINITY_DN1028_c1_g1	0.2	1.17	0.24	3.19	4.11	4.93	1.66	1.84	2.69	2.67	3.84	1.24	5.05	14.98	6.79	1.34	1.4	0.95
TRINITY_DN1028_c2_g1	0	0	0	0.13	0.26	0.13	0.36	0	0	0.91	0.26	0	0.51	0.26	0.54	0	0.25	0
TRINITY_DN10290_c0_g1	1.77	1.54	0.83	7.74	7.36	5.77	8.7	12.36	7.92	2.89	2.82	3.19	6.08	6.61	6.62	9.62	6.9	7.23
TRINITY_DN10290_c1_g1	3.44	4.17	5.2	16.56	15.47	16.62	7.35	7.83	7.49	5.09	5.17	6.15	9.64	8.98	9.38	4.52	3.87	3.85
TRINITY_DN10290_c2_g1	5.27	4.96	5.08	11.29	11.45	11.95	7.38	8.84	7.7	7.17	7.16	7.48	8.48	8.61	9.1	5.78	5.27	4.9
TRINITY_DN10291_c0_g1	0.09	0.08	0	0.35	0.66	1.53	0	0.18	0.93	0.8	0.2	0.27	2.39	1.46	2.21	0	0	0
TRINITY_DN10292_c0_g1	38.16	43.51	41.07	98.85	99.14	98.18	249.72	258.68	256.84	66.48	65.75	67.49	107.48	111.59	107.23	266.18	241.13	211.36
TRINITY_DN10293_c0_g1	9.01	8.02	10.59	33.36	35.17	36.9	2.54	1.99	2.34	20.73	19.13	18.26	40.13	36.53	38.78	2.94	0.92	3.28
TRINITY_DN10294_c0_g1	11.56	14.87	9.88	58.42	60.17	65.21	25.77	23.07	28.9	12.46	12.98	10.93	38.72	40.87	44.19	24.36	19.24	18.15
TRINITY_DN10294_c0_g2	0	0	0	0	0	0	0	0	0	0.32	0.2	1.88	1.71	2.62	4.95	1.73	9.74	2.87
TRINITY_DN10294_c0_g3	0	0	0	0	0	0	0	0	0	0	0	0	0	0	0	0	0	0
TRINITY_DN10295_c0_g1	2.24	0	0	4.12	0	0	0	0	0	2.55	0	1.55	7.67	2.85	5.66	0	0	0
TRINITY_DN10296_c0_g1	0	0	0	0.38	0.36	0.9	0	0	0.43	0	0.24	0.24	1.46	0.32	2	0	0.06	0
TRINITY_DN10296_c1_g1	0	0	0	0	0	0	0	0	0	0.72	0.38	0.71	0.47	1.19	1.11	0.4	1.31	0
TRINITY_DN10297_c0_g1	0.09	0.56	2.7	5.81	5.91	11.47	0	0	0	4.71	2.94	2.4	10.33	20.7	12.55	0	0.93	0
TRINITY_DN10298_c0_g1	0.53	0.38	0.32	4.2	4.38	4	1.59	1.1	1.57	1.61	1.6	1.97	6.35	5.84	4.57	1.99	0.68	1.34
TRINITY_DN10299_c0_g1	0.21	0.43	0.64	4.68	4.07	4.7	2.29	2.5	2.98	0.51	0.53	0.49	5.34	5.14	4.51	0.78	0.74	0.56
TRINITY_DN1029_c0_g1	0.19	0.24	0.33	3.01	2.82	2.88	31.01	33.01	26.34	0.67	0.79	0.79	1.49	1.89	1.51	32.76	31.2	30.11
TRINITY_DN102_c0_g1	8.55	8.63	10.91	68.33	64.6	72.16	1.89	2.41	2.28	4.06	4.33	4.71	4.08	5.64	5.81	3.81	1.6	0.31
TRINITY_DN102_c1_g1	0.34	0.76	0	6.26	5.17	3.69	0	0	0	0	0	0	0.94	0.96	1.64	0	0	0
TRINITY_DN102_c1_g2	1.05	0.54	1.05	21.81	20.45	21.16	0	0	0	0.3	0.43	0.33	3.99	4.25	4.88	0.08	0.03	0
TRINITY_DN10300_c0_g1	5.94	6.87	5.63	14.43	13.47	14.1	86.2	91.14	85.81	6.26	7.7	7.23	17.26	16.53	17.54	32.6	33.54	29.85
TRINITY_DN10300_c0_g2	0	0	0	0.78	0.19	0.61	0	0	0	0	0	0.38	0.42	0.21	0.88	0	0	0
TRINITY_DN10300_c1_g1	0	0	0	2.86	2.23	2.13	0	2.69	0	0	0	0	1.67	5.3	3.59	1.08	0	0
TRINITY_DN10301_c0_g1	23.91	20.14	18.4	218.74	180.39	197.16	2.81	3.68	3.02	22.29	26.99	32.34	118.04	111.63	129.32	10.33	6.54	4.34
TRINITY_DN10302_c0_g1	0.08	0.07	0.04	0.06	0.14	0	0.08	0	0.04	0.83	0.58	0.6	0.07	0.16	0.24	0.09	0.18	0.1
TRINITY_DN10302_c0_g2	0.09	0.16	0.47	0.43	0.98	1.08	0.1	0.5	1.49	0.24	0.36	0.38	1.85	1.75	2.01	0.57	0.07	0.17
TRINITY_DN10302_c1_g1	6.18	5.66	8.04	45.99	45.37	48.4	19.4	16.11	17.06	12.74	12.24	12.77	31.82	29.73	31.45	21.95	24.07	17.34
TRINITY_DN10302_c1_g2	0	0.1	0	0.52	0.45	1.38	0.23	0	0.21	0	0.09	0.26	1.78	2.16	1.22	0	0	0
TRINITY_DN10302_c2_g1	0	0	0	0	0	0	0	0	2.24	0	0.58	0	0	0.7	0	0	0	0
TRINITY_DN10303_c0_g1	0	0	0	0	0.6	0	0	0	0	0.77	0.67	0.57	0.77	0	0	0	0	0
TRINITY_DN10303_c0_g2	0.66	0.06	0.16	0	0.13	0.06	0.48	0.47	0.22	0.13	0.25	0.49	0	0	0	0	0	0
TRINITY_DN10303_c1_g1	0	0	0	0	0	0	0	0	0	0.14	0.83	0.79	0.83	0.7	0.44	0.14	1.17	3.09
TRINITY_DN10304_c0_g1	0	0	0	0.26	0	0.13	0.72	0	0	5.56	4.36	1.67	2.78	0	0	0	0	0
TRINITY_DN10304_c0_g2	0	0	0	0	0.63	1.7	0	0	0	0	0.41	0.53	0.85	1.08	2.23	0.44	0	0
TRINITY_DN10304_c1_g1	0	0	0	0	2.82	0	0	0	0	0	3.05	0	0	0	4.42	0	0	0
TRINITY_DN10305_c0_g1	0	0.72	0.21	1.04	0.45	0.61	0.21	0	0	0.16	0	0	1.57	0	0.33	0	0	0
TRINITY_DN10305_c1_g1	9.84	13.72	15.09	16.44	15.49	17.79	4.62	5.36	4.14	9.18	10.11	9.99	11.32	12.72	12.76	0.89	1.68	1.79
TRINITY_DN10306_c0_g1	0.72	0.28	1.13	0.97	1.73	1	0.82	1.63	0.29	1.89	1.37	0.83	2.48	2.01	1.57	0.61	2.44	0.78
TRINITY_DN10306_c1_g1	0	0	0	0	0	0	0	0	0	0	0	0	0	0	0	0	0	0
TRINITY_DN10307_c0_g1	2.14	0.24	0.36	3.08	3.02	2.52	0.08	0.44	0.31	0.37	0.68	0.59	2.55	2.74	2.34	0.03	0.31	0.06
TRINITY_DN10308_c0_g1	0	2.74	1.54	6.14	7.24	4.91	0	2.04	0	0	0	0	0	0	0	0	0	0
TRINITY_DN10308_c1_g1	0	0.48	0	0.72	0.23	0.21	0.39	0.38	0.35	0	0	0	0	0	0	0	0	0
TRINITY_DN10309_c0_g1	1.61	0	0	6.24	5.18	5.62	2	2.25	1.96	0.93	0.36	0.57	4.04	7.1	6.02	0.38	0	1.21
TRINITY_DN1030_c0_g1	7.14	8.43	6.8	38.76	36.66	37.09	19.25	19.35	16.95	11.67	11.53	11.23	46.23	46.13	46.51	4.42	5.86	3.77
TRINITY_DN10310_c0_g1	0	0.44	0	0	0	0	8.27	2.56	20.85	0.26	0.26	0.37	0	0.13	0	4.12	3.16	2.05
TRINITY_DN10311_c0_g1	0	0	0	78.08	75.14	78.99	0	0	0	0	0	0	13.99	15.08	16.36	0	0	0
TRINITY_DN10311_c0_g2	0	0	0	0	0	0	0	0	0	0	0.8	0	0	0	0	0	0	0
TRINITY_DN10311_c0_g3	0	0	0	0.49	1.08	1.49	0	0	0	0	0	0	0.28	0.39	0.35	0	0	0
TRINITY_DN10312_c0_g1	0	0	0	0.39	0.19	0	0	1.15	1.71	0	0	0.38	1.04	0.85	1.75	8.06	3.54	6.95
TRINITY_DN10313_c0_g1	0	0	0	0	0	0	0	0	0	1.44	1.89	0	5.05	3.04	2.32	0	0	0
TRINITY_DN10314_c0_g1	12.9	15.92	13.88	2.77	2.7	3.91	1.31	1.77	1.55	33.89	32.36	32.44	0.62	0.89	0.72	0.07	0.21	0
TRINITY_DN10315_c0_g1	0	0	0	1.8	2.71	2.77	1.05	1.09	0	2.07	1.21	2.09	0	4.36	1.48	0	0	0
TRINITY_DN10316_c0_g1	27.67	28.99	22.95	27.51	34.01	24.94	6.78	8.6	6.3	26.12	24.04	28.99	8.28	8.58	10.73	2.86	0.95	0.9
TRINITY_DN10317_c0_g1	0	0	0	0	0.72	1.91	1.47	1.55	1.04	0	0	3.38	0.95	0	1.02	2.49	0	0
TRINITY_DN10318_c0_g1	26.53	32.51	32.42	163.96	164.36	165.34	42.19	37.44	42.4	32.78	33.59	32.1	144.54	147.06	144.23	13.42	14.37	11.03
TRINITY_DN10319_c0_g1	3	5.02	2.18	15.4	12.95	14.72	5.28	6.42	6.29	4.22	4.22	3.08	11.55	11.96	13.94	6.65	9.44	6.14
TRINITY_DN1031_c0_g1	9.27	12.73	10.7	113.62	112.83	115.85	44.33	42.64	40.08	15.03	14.84	13.7	48.66	36.84	49.52	11.84	12.17	11.87
TRINITY_DN1031_c1_g1	3.35	3.57	4.35	69.05	64.34	65.07	58.88	65.14	58.25	9.21	8.28	8.98	72.24	73.2	72.66	29.42	30.49	25.69
TRINITY_DN1031_c1_g2	47.81	54.13	53.84	7.62	6.88	8.15	4.43	4.47	4.33	115.14	105.43	105.32	8.25	9.67	9.8	0.73	0.4	1.26
TRINITY_DN1031_c1_g3	2.01	2.2	1.52	12.24	11.32	11.88	2.91	2.86	2.49	4.04	4.14	4.63	6.29	5.49	6.22	0.19	0.16	0.19
TRINITY_DN1031_c2_g1	1.03	0	0	0.29	1.1	2.18	0	0	0	1.27	0	0.27	1.27	0.32	0.67	0	0	0
TRINITY_DN10320_c0_g1	5.94	4	3.31	0	0	0	0.1	0	0	4.27	6.89	5.85	0	0	0	0	0	0
TRINITY_DN10321_c0_g1	16.22	17.08	18.68	74.8	71.99	75.06	121.56	115.66	123.53	14.78	14.21	16.19	57.36	56.62	54.91	51.08	46.48	53.4
TRINITY_DN10322_c0_g1	0	0	0	0	0	0	0	0	0	0.94	0.52	0.5	1.21	1.29	1.35	0.16	0	0.14
TRINITY_DN10323_c0_g1	28.65	29.52	32.37	203.46	211.19	209.86	39.77	32.73	25.86	16.52	17.63	16.88	166.81	166.99	153.25	14.14	12.16	8.29
TRINITY_DN10324_c0_g1	4.29	3.7	3.11	37.54	38.64	36.16	12.43	13.75	12.34	6.83	5.95	5.08	32.8	33.15	32.66	8.74	6.8	5.91
TRINITY_DN10325_c0_g1	0.07	0	0.04	0.54	0.51	0.44	0	0	0	0.09	0.15	0.06	2.27	2.2	2.3	0	0.03	0
TRINITY_DN10326_c0_g1	0.17	0	0	0	0.72	0.29	0.2	0.2	0	1.07	0.75	0.43	0.9	0.92	0.63	0	0.14	0
TRINITY_DN10327_c0_g1	0.26	0.12	0	1.4	1.87	1.84	0.89	0.73	1.57	0.45	0.23	0.65	2.34	2.15	0.82	0	0	0
TRINITY_DN10328_c0_g1	1.61	0	0	0	6.46	1.79	0	0	3.71	0	0	2.28	0	7.82	1.96	0	0	0
TRINITY_DN10328_c0_g2	29.54	21.81	22.55	222.98	223.9	217.8	45.55	45.47	41.37	39.74	43.37	42.47	286.03	278.89	286.02	29.18	35.55	33.35
TRINITY_DN10329_c0_g1	3.68	0	4.45	10.95	20.18	14.05	25.08	13.81	18.08	3.75	16.62	1.2	9.26	10.81	6.2	0	4.81	0
TRINITY_DN1032_c0_g1	20.4	21.07	18.2	29.45	30.77	28.06	25.08	25.51	22.93	17.62	16.4	16.9	22.05	23.47	23.38	15.23	16.19	15.14
TRINITY_DN1032_c0_g2	0	0	0.07	0.17	0.23	0.22	0.07	0.21	0	0.17	0	0.06	0.51	0.79	0.24	0	0	0.11
TRINITY_DN1032_c0_g3	15.12	17.51	17.1	23.42	25.67	24.71	18.73	20.44	16.54	13.31	14.44	14.05	14.82	15.04	16.21	12.58	9.18	6.86
TRINITY_DN1032_c0_g4	0	0	0	1.02	0.47	1.16	0	0	1.32	0	0	0	0.58	1.82	0	0	0	0
TRINITY_DN10330_c0_g1	0	0	0	4.5	4.63	2.99	0	0	0	0	0	0	0	0	0	0	0	0
TRINITY_DN10330_c0_g2	0	0	0	0	0	0	0	0	0	0	0.95	0	0	0	0	0	1.56	0
TRINITY_DN10330_c0_g3	0	0.64	0	12.8	8.41	14.76	49.63	35.06	24.34	0.74	0	0	1.09	2.77	2.3	2.43	1.2	0.4
TRINITY_DN10331_c0_g1	1.69	1.23	0	30.55	34.49	29.36	0.57	0.59	0	0.5	0.73	2.31	32.89	23.71	26.58	0	0	0
TRINITY_DN10332_c0_g1	7.89	4.05	8	37.8	35.27	38.08	46.25	45.06	43.76	12.04	12.59	15.56	11.89	10.92	12.94	95.56	95.01	80.48
TRINITY_DN10332_c0_g2	0	0	0	0	0	0.18	0.25	0	0	0	0	0.17	0	0.38	0.79	0.38	0.35	0
TRINITY_DN10333_c0_g1	0	0	0.8	0.69	2.78	3.18	3.49	3.36	1.38	0.89	0.57	0.77	7.07	7.16	5.53	0	0	0
TRINITY_DN10334_c0_g1	0.68	0.46	0.64	4.13	3.29	4.16	1.79	2.01	3.7	1.46	1.03	1.56	2.37	3.27	2.5	1.03	0.34	0
TRINITY_DN10335_c0_g1	9.7	11.89	13.38	61.36	61.37	63.95	225.23	212.87	233.25	9.46	7.36	9.01	56.56	62.7	60.43	60.55	55.25	52.92
TRINITY_DN10336_c0_g1	2.89	2.39	2.03	25.96	27.63	22.72	8.11	10.51	10.2	2.89	3.63	5.59	15.45	17.35	16.21	2.38	4.23	1.8
TRINITY_DN10337_c0_g1	1.58	1.42	1.78	8.62	8.58	9.84	4.05	2.55	3.5	2.45	2.3	3.14	9.9	10.75	9.76	1.53	2.12	1.56
TRINITY_DN10337_c0_g2	0.73	0.75	1.11	4.67	4.28	5.03	2.15	2.27	2.21	1.14	1.17	0.94	3.47	3.97	3.61	0.68	0.56	0.53
TRINITY_DN10338_c0_g1	20.54	23.05	22.29	9.19	9.44	9.8	10.83	10.58	11.39	22.12	19.7	20.86	8.39	9.33	9.15	2.34	3.23	3.31
TRINITY_DN10339_c0_g1	0	0.9	0.13	16.35	17.01	22.33	0.53	0	0	5.43	4.01	3.53	61.38	66.04	75.47	0	0	0
TRINITY_DN10339_c1_g1	0.48	0.5	0.85	17.9	21.11	12.82	0.58	0	0.25	2.57	2.33	2.36	36.53	29.79	46.13	0	0	0
TRINITY_DN10339_c2_g1	0	0	0.49	1.39	0	0.9	0.5	0	0.22	0.37	0.72	0	1.47	1.5	1.16	0	0	0
TRINITY_DN1033_c0_g1	7.58	9.34	9.07	23.08	22.73	24.99	12.67	13.54	14.24	5.51	4.83	4.49	22.71	23.2	24.36	2.88	2.97	2.74
TRINITY_DN1033_c1_g1	0	0	0	0.49	0.97	1.29	0.21	0	0	0.34	0.22	0.84	0.77	1.56	1.68	0.19	0	0
TRINITY_DN1033_c1_g2	0.08	0.85	0.15	3.54	6.02	1.54	0.35	3.87	2.63	3.76	3.77	2.83	12.3	6.86	7.01	1.44	6.84	0.54
TRINITY_DN10340_c0_g1	95.69	98.37	90.63	1109.26	1048.09	1074.7	326.42	322.04	269.01	85.42	93.58	86.83	941.82	859.03	891.71	187.11	188.55	142.26
TRINITY_DN10341_c0_g1	0	0.56	0.95	0.22	1.06	1.15	1.61	1.63	2.47	0.24	0	0.21	0.23	0	0.74	3.23	0.89	0.79
TRINITY_DN10342_c0_g1	4.91	5.18	2.63	34.89	45.15	38.47	16.7	14.53	15.27	4.02	3.97	3.96	18	28.01	18.09	8.59	3.3	3.36
TRINITY_DN10342_c0_g2	1.95	1.77	1.63	1.32	2.47	1.96	1.04	0.41	0.91	1.26	1.84	1.74	6.65	7.69	7	3.43	3.49	2.15
TRINITY_DN10342_c2_g1	0	0	0	0	0	2.62	0	0	0	0	0	0	0	0	0	0	0	0
TRINITY_DN10343_c0_g1	0	3.54	0	0	0.08	0	0	0	0	1.26	1.21	1.89	0.07	0	0	0.57	0.35	0.23
TRINITY_DN10344_c0_g1	1.57	1.83	0	0.45	2.06	0.5	0	0	0	1.01	0.46	0.81	0.51	0	0.54	0	0	0
TRINITY_DN10345_c0_g1	0.55	1.32	1.66	24.72	18.91	22.25	10.15	6.75	8.45	2.48	2.98	2.94	23.85	24	23.53	7.44	6.5	7.23
TRINITY_DN10346_c0_g1	0	0.73	0	1.96	2.28	1.24	0	0	0	0.16	0.16	0.15	0	0.16	0	0	0	0
TRINITY_DN10347_c0_g1	0	0	0	0.48	0.67	0.48	0	0.43	0	0.68	0.59	0.49	3.24	2.77	3.42	0.08	0.7	0.17
TRINITY_DN10349_c0_g1	0.55	0.23	0.99	0.65	0.38	1.11	0.57	1.06	0.66	0.9	1.4	1.91	3.63	2.66	3.93	0	0.26	0
TRINITY_DN1034_c0_g1	4.82	4.68	4.71	3.25	4.03	3.01	4.83	4.7	9.91	3.26	3.68	3.69	1.98	1.43	1.59	1.78	1.22	1.95
TRINITY_DN1034_c1_g1	2.23	1.75	2.71	14.31	15.71	15.1	30.54	28.13	26.84	3.84	3.99	3.59	19.79	20.05	19.19	31.78	26.6	23.99
TRINITY_DN1034_c2_g1	1.3	1.74	0.66	3.74	2.67	2.1	1.07	0.26	1.77	3.27	1.66	2.62	5.09	5.87	7.17	0.42	0.4	0.06
TRINITY_DN10350_c0_g1	63.89	62.22	66.92	25.89	23.18	20.76	20.37	19.23	31.12	90.77	102.87	106.03	31.98	38.1	32.4	16.56	9.03	11.65
TRINITY_DN10351_c0_g1	0	0	0	0	0	0	0	0	0	12.07	8.01	9.97	37.79	28.36	29.51	4.4	6.68	0.68
TRINITY_DN10352_c0_g1	2.96	1.23	0.25	0.4	0.71	0.56	0.24	0	0.15	0.57	1.68	0.38	1.47	1.45	1.93	0	0.06	0
TRINITY_DN10353_c0_g1	29.69	32.85	26.81	80.83	80.61	79.43	82.05	80.72	73.58	36.4	36.68	38.33	60.29	55.25	58.86	41.44	42.92	34.51
TRINITY_DN10353_c0_g2	0	0	0	0	0	0	0	0	0	0	0	0	0	0	0	0	0	0
TRINITY_DN10353_c0_g3	0.23	0	0	0.58	0.57	0.4	0	0.57	0.24	0.42	0	0	0	0.21	0	0	0	0
TRINITY_DN10354_c0_g1	0	0.25	2.63	1.3	0.44	0.55	0.6	0	0.26	0	0	0	0	0	0	0	0	0
TRINITY_DN10355_c0_g1	0	0	0	0	0	0	0	0	0	0	0	0	0	0	0	0	0	0
TRINITY_DN10355_c0_g2	0.32	0.34	1.3	4.58	3.58	3.55	0.92	1.37	1.02	1.49	0.62	0.43	3.37	4.5	4.64	0	0	0.05
TRINITY_DN10355_c0_g3	0	0	0	0	0	0	0	0	0	0	0	0	0	5.47	4.77	0	0	0
TRINITY_DN10355_c0_g4	0	0	0	0	0.39	0.2	0	0	0	0	0	0.19	0.63	0.43	1.1	0	0	0
TRINITY_DN10356_c0_g1	0.36	0.65	0.13	1.01	1.36	0.79	0.07	0.07	0	2.45	2.1	2.2	6.82	7.83	6.81	0.56	0.91	1.1
TRINITY_DN10357_c0_g1	2.39	2.3	2.4	38.87	34.53	36.81	0.76	0.98	0.64	2.85	2.69	2.87	16.91	17.28	15.89	0.22	0.09	0.34
TRINITY_DN10357_c1_g1	1.05	0.35	0.66	5.5	4.94	7	0.46	0.27	0	0.98	0.67	0.76	4.04	4.28	3.86	0.81	0.15	0.37
TRINITY_DN10358_c0_g1	0.08	0	0.53	0.65	1.1	0.92	0.82	1.05	0	0.96	0.61	0.99	3.41	2.14	2.53	0.16	0.16	0.64
TRINITY_DN10358_c0_g2	0	0	0	0	0	0	0	0	0	0	0	0	0	0	0	0	0	0
TRINITY_DN10359_c0_g1	23.49	26.39	30.04	0.33	0.07	0.25	5.65	4.02	4.21	17.37	14.75	15.37	0.72	0.82	0.36	0.47	0.35	0.41
TRINITY_DN1035_c0_g1	3.77	3.97	2.65	18.39	18.49	20.24	14.87	14.95	11.85	7.22	5.84	5.99	22.97	24.39	23.4	11.31	10.93	8.02
TRINITY_DN1035_c0_g2	0	0	0	3.32	2.02	2.06	3.15	5.13	2.9	0.84	0.52	1.63	6.86	6.45	3.65	1.33	2.81	0.47
TRINITY_DN1035_c1_g1	1.13	1.92	2.06	11.99	11.75	11.16	9.85	11.16	9.38	9.25	8.66	7.38	20.69	22.83	22.65	9.82	6.17	6.24
TRINITY_DN1035_c3_g1	0.3	0	0.37	0.5	1.46	1.08	0.38	1.17	0	0.83	0.52	0	2.75	3.37	0.87	0	0	0
TRINITY_DN10360_c0_g1	6.69	7.24	8.89	5.95	10.81	4.07	19.17	4.83	10.3	2.95	1.7	1.59	2.77	3.68	11.87	16.61	6.84	3.41
TRINITY_DN10361_c0_g1	0	0.09	0.23	0.18	0.32	0.25	4.08	3.32	2.22	0.62	0.18	0.34	0.73	1.08	0.67	2.14	1.03	1.91
TRINITY_DN10362_c0_g1	74.21	72.16	76.55	3.24	1.94	3.53	3.23	3.66	5.59	5.73	3.86	5.31	3.13	5.16	3.17	0.51	0.63	0.23
TRINITY_DN10362_c0_g2	4.42	1.29	1.45	0	0	0	0	0	0	0	0	0	0	0	0	0	0	0
TRINITY_DN10363_c0_g1	0.63	0.5	2.03	4.59	5.23	6.82	0.4	0.49	0.15	1.52	1.46	1.5	3.63	3.09	3.1	0.08	0.04	0
TRINITY_DN10364_c0_g1	0.1	0.17	0.15	1.81	2.68	0.78	0.52	2.8	0.41	0.13	0.33	1.44	2.61	3.82	9.07	1.09	0.27	0.28
TRINITY_DN10364_c0_g2	0	0	0	0	0	0	0	5.74	0	0	0	0	0	0	0	0	0	0
TRINITY_DN10364_c1_g1	4.39	4.69	4.52	52.57	52.55	49.36	102.69	106.54	100.75	6.03	6.21	5.34	29.98	29.78	31.32	28.88	31.93	26.55
TRINITY_DN10365_c0_g1	0.85	0.1	0.67	3.24	6.08	3.78	1.68	1.57	0.64	1.19	1.2	0.3	2.63	2.33	1.73	0	0	0.23
TRINITY_DN10366_c0_g1	1.02	1.03	1.13	6.02	5.7	6.37	1.53	1.98	2	1.26	1.12	1.12	4.63	4.39	4.51	1.07	1.02	0.98
TRINITY_DN10368_c0_g1	0.21	0.87	0.47	5.01	4.46	4.59	0.33	0.41	0.11	1	0.7	0.89	2.27	2.31	2.86	0.23	0.42	0.06
TRINITY_DN10369_c0_g1	1.15	0.98	1.73	43.12	48.54	49.88	8.98	5.47	5.16	1.11	1.13	0.36	16.16	19.05	17.28	0	0	0
TRINITY_DN10369_c0_g2	0	0	0	0	0	0	0	0	0	0	0	1.13	0	0	0	0	0	0
TRINITY_DN1036_c0_g1	17.73	17.56	18.29	136.84	130.57	135.38	60.33	56.1	67.64	25.59	23.35	24.7	90.81	95.28	88.53	64.24	61.17	52.51
TRINITY_DN1036_c2_g1	1.3	0	0.56	0	0.69	0.81	0	0	0	0.41	1.88	2.7	0.41	0	0.86	0	0	0
TRINITY_DN1036_c5_g1	3.69	3.93	3.29	16.17	15.41	14.62	14.71	12.99	15.75	3.07	2.58	2.51	13.2	13.01	14.83	2.46	3.68	3.5
TRINITY_DN1036_c5_g2	0.56	0.75	0.75	2.31	1.82	1.59	1.77	1.64	2.07	0.66	0.24	0.47	1.6	1.25	1.99	0.17	0.17	0.24
TRINITY_DN10370_c0_g1	8.08	9.6	10.83	14.8	8.37	19.26	14.63	11.94	11.11	2.28	0	0	0	7.59	0	0	0	3.8
TRINITY_DN10371_c0_g1	1.46	1.54	1.29	63.72	59.72	60.43	0	0	0.12	2.86	2.23	1.1	39.2	40.8	42.59	0	0.09	0.1
TRINITY_DN10372_c0_g1	133.37	141.31	135.25	0.21	0.22	0.15	10.73	9.8	7.99	112.28	107.53	107.21	0.68	0.58	0.28	1.68	1.28	1.1
TRINITY_DN10373_c0_g1	0	0	0	1.46	1.04	0.91	0.62	0.46	0.14	0	0.12	0	0	0.12	0	0	0	0
TRINITY_DN10374_c0_g1	0.68	0.8	0	1.76	1.06	2.03	2.04	6.4	3.81	0.68	2.38	1.03	2.71	0	2.89	3.38	0	0
TRINITY_DN10375_c0_g1	3.05	3.96	3.99	6.68	5.95	6.2	7.44	7.28	6.76	4.36	3.93	4.28	2.37	2.87	3.08	2.14	2.75	2.32
TRINITY_DN10376_c0_g1	0	0	0	5.19	2.31	4.1	0	1.68	1.22	0	0	0.78	2.25	2.43	0	0	0	0
TRINITY_DN10376_c1_g1	0	0.19	0.88	0	0	0	0	0	0	0.17	0.82	0	0	0.34	0	0.51	0.16	0
TRINITY_DN10376_c1_g2	1.46	2.1	2.81	41.74	44.93	43.71	14.63	17.08	17.22	3.8	3.93	4.55	20.41	20.42	20.92	2.65	2.88	3.23
TRINITY_DN10376_c1_g3	2.02	0	0.89	19.79	26.38	14.74	3.03	0.38	3.02	4.14	1.11	3.46	20.29	18.32	26.52	0.94	0.67	0
TRINITY_DN10377_c0_g1	0	0	0	0	0	0	0	0	0	4.34	4.53	4.68	8.42	8.36	11.96	5.32	2.73	1.37
TRINITY_DN10377_c0_g2	0	0	0	0	0	0	0	0	0	0.79	1.1	0.65	2.89	1.91	2.18	1.7	0.19	0.9
TRINITY_DN10377_c0_g3	0	1.46	0	1.09	0	4.95	0	0	0	2.16	0	0	0	2.82	0	0	0	3.64
TRINITY_DN10377_c1_g1	2.87	3.63	6.35	0	0	0	0	0.48	0.39	0	0	0	0	0	0	0	0	0
TRINITY_DN10378_c0_g1	0	0.49	0	96.79	85.55	89.18	0	0	0	1.83	2.15	0.33	282.13	265	266.87	0	0	0
TRINITY_DN10379_c0_g1	0.06	0.08	0.38	8.66	8	9.81	2.94	3.62	3.73	1.28	1.5	1.29	50.27	52.19	51.82	22.63	19.27	16.39
TRINITY_DN1037_c0_g1	15.18	15.66	14.62	37.28	42.4	44.97	53.62	60.21	47.32	14.56	16.41	17.31	56.64	52.6	54.97	38.94	37.31	31.4
TRINITY_DN10380_c0_g1	0.72	1.21	0.57	0.16	0.3	0.22	0.02	0.08	0.18	1.59	1.92	1.52	0.47	0.41	0.39	0.07	0	0.02
TRINITY_DN10381_c0_g1	1.09	1.25	1.22	12.51	11.35	13.11	3.97	5.06	5	2.79	2.43	2.62	10.67	11.48	10.12	2.35	2.65	3.03
TRINITY_DN10381_c1_g1	2.5	3.65	2.42	13.62	13.98	17.4	3.55	4.64	2.19	3.49	3.59	3.46	12.24	13.28	13.14	0.62	0.33	0.13
TRINITY_DN10381_c1_g2	13.2	22.06	10.86	3.15	0.93	1.26	0	1.05	0.17	12.69	9.08	12.3	7.42	3.29	3.54	3.63	0	0
TRINITY_DN10381_c1_g3	3.96	4.15	3.97	13.08	15.08	10.44	3.61	2.22	2.92	5.54	5.5	5.14	6.13	6.89	9.56	1.89	2.77	0.71
TRINITY_DN10381_c1_g4	48.13	43.44	42.64	24	26.05	23.58	41.26	42.2	39.28	53.81	56.53	57.13	24.91	24.53	23.51	28.89	31.76	24.98
TRINITY_DN10381_c2_g1	258.48	270.61	265.96	98.01	104.75	100.13	168.78	172.7	175.84	247.39	254.02	240.95	103.74	106.76	105.16	128.34	122.39	113.23
TRINITY_DN10381_c2_g2	103.01	104.34	113.97	95.79	94.22	105.59	38.61	42.8	42.17	109.08	111.82	104.03	96.76	87.62	89.39	22.61	22.8	21.45
TRINITY_DN10381_c3_g1	0	0	0	0	0	0	0	0	5.56	0	0	0	0	0	0	0	0	0
TRINITY_DN10382_c0_g1	44.4	41.54	43.3	6.36	6.69	7.84	17.66	18.77	14.52	89.68	82.37	84.08	2.7	2.78	2.22	1.27	2.1	2.83
TRINITY_DN10382_c0_g2	0	0	0	0.72	1.02	0	0.58	1.79	0.47	1.62	0.37	2	1.21	2.49	0.43	0	0	0
TRINITY_DN10382_c1_g1	0.03	0.12	0.07	0.43	0.39	0.36	0.04	0.04	0.07	1.01	0.65	0.69	2.08	1.72	1.95	0.21	0.16	0.22
TRINITY_DN10382_c2_g1	0	0	0	0	0	0	0	0	0	0.95	0	0.68	0	0	1.02	0	0	0
TRINITY_DN10382_c3_g1	0	0	0	0	19.26	16.37	8.57	19.4	5.34	0	0	0	0	6.18	18.15	0	0	0
TRINITY_DN10383_c0_g1	4.33	5.09	4.37	48.6	47.44	45.44	0.25	0.59	0.18	2.63	2.64	2.42	28.25	27.07	30.27	0.04	0	0.04
TRINITY_DN10384_c0_g1	0	0.11	0	0	0	0.44	0	0	3.05	0.51	0.51	0.49	0	0.1	0.11	0.1	0.19	0
TRINITY_DN10384_c0_g2	10.07	10.42	11.75	39.57	40.83	40.28	28.18	26.91	25.33	25.86	25.84	31.13	51.12	53.71	55.08	51.04	51.64	42.5
TRINITY_DN10384_c0_g3	0.08	0	0	0.2	0.21	0.1	0.18	0.34	0.28	0.21	0.29	0.21	0.65	0.41	0.5	0	0	0
TRINITY_DN10384_c0_g4	0	0	0	0	0	0	0	0	0	0	1.02	0.71	0	0	0	0	0.51	0.92
TRINITY_DN10384_c0_g5	1.78	1.17	1.8	12.74	13.63	13.8	5.46	6.77	6.72	2.2	2.2	2.15	9.49	8.09	8.23	3.26	2.28	2.54
TRINITY_DN10385_c0_g1	1.11	1.36	1.13	19.95	21.54	21.5	0.67	0.5	0.61	0.58	0.89	0.96	4.07	3.33	3.9	0.08	0.07	0
TRINITY_DN10385_c0_g2	0	0	0	2.65	2.26	3.21	0	0	0	0.09	0	0	4.97	3.84	3.82	0.17	0.04	0.28
TRINITY_DN10386_c0_g1	7.3	8.05	9.45	0	0.35	0	0.77	1.16	2.14	3.78	5.65	2.75	0.38	0	0.2	0	0	0
TRINITY_DN10387_c0_g1	6.12	4.58	7.21	1.05	0.65	1.16	0.14	1	1.66	1.33	2.1	1.48	0.55	0.77	0.69	0.64	0	0.34
TRINITY_DN10388_c0_g1	0	3.56	6.01	0	0	3.29	0	0	3.42	0	0	3.18	0	0	0	32.45	0	0
TRINITY_DN10389_c0_g1	0	0	0	0	0	0.39	0	1.74	0	2.99	3.79	3.59	6.38	4.06	3.56	0	0	0
TRINITY_DN1038_c0_g1	0.53	0.57	0	2.61	3.9	3.26	5.25	0	2.81	0	2.61	1.51	3.84	2.88	1.01	1.5	0.23	0
TRINITY_DN1038_c0_g2	3.87	3.69	2.7	26.42	24.54	24.42	29.26	29.47	26.25	6.76	5.2	6.01	17.66	19.69	18.43	15.97	14.14	13.48
TRINITY_DN1038_c1_g1	1.49	0.05	0.28	6.21	3.96	4.75	4.49	5.23	5.26	1.89	1.82	1.84	10.35	12.34	12.57	1.26	1.33	1.34
TRINITY_DN1038_c1_g2	2.7	2.87	3.41	2.77	2.96	2.92	1.82	1.62	1.45	3.35	2.95	3.6	2.85	4.35	3.94	1.98	0.7	0.72
TRINITY_DN1038_c1_g3	0.79	0.71	1.06	8.19	5.38	5.53	8.74	8.04	11.88	0.56	1.71	1.44	6.6	6.1	5.73	2.81	3.16	3.62
TRINITY_DN1038_c2_g1	9.78	1.28	0.75	19.89	13.62	12.2	11.85	12.9	10.62	3.31	4.05	6.97	16.85	19.85	21.29	7.22	11.81	2.14
TRINITY_DN1038_c2_g2	0.5	0	0.28	5.13	4.86	3.1	3.81	4.3	4.6	0.87	1.41	0.41	2.67	5.73	4.69	2.61	0.8	1.22
TRINITY_DN1038_c2_g3	1.68	1.22	1.66	6.9	8.7	8.06	33.41	35.81	31.8	2.75	2.34	2.34	5.65	5.66	5.38	9.59	11.05	9.7
TRINITY_DN1038_c3_g1	12.36	14.7	12.67	44.11	59.23	44.87	5.25	8.06	6.68	17.88	17.48	15.38	53.62	52.62	51.7	1.35	0.39	0.54
TRINITY_DN1038_c3_g2	1.14	0	2.25	0	0.89	1.11	0.82	0	0	3.88	3.97	5.22	0	0.58	0.59	0	0	0
TRINITY_DN1038_c4_g1	8.08	7.73	7.47	43.03	39.41	42.53	45.03	50.94	47.81	11.35	9.78	10.63	29.32	31.59	30.18	20.62	18.46	16.6
TRINITY_DN1038_c5_g1	0	0	0	1.57	1.39	0	0	0	0	0	0	1.22	3.84	0	2.12	0	0	0
TRINITY_DN10390_c0_g1	0	0	0	1.16	0	0	0	0	0	2.11	2.05	3.31	2.36	1.36	0.87	0	0	0
TRINITY_DN10390_c0_g2	0	0	0	0.27	0.07	0.16	0	0	0	0.59	0.28	0.62	0.82	0.89	0.64	0	0	0
TRINITY_DN10390_c0_g3	0	0	0	0.62	0	0.71	0	0	0	0.71	0	0	0.71	0	0	0	0	0
TRINITY_DN10390_c1_g1	0.12	0	0.26	0	0	0.1	0.81	1.33	0.38	0.11	0.31	0.1	0	0.33	0	0	0.29	0.34
TRINITY_DN10391_c0_g1	0.31	0.34	0.69	0.47	0.09	0.3	4.67	0.12	0.41	0.37	0.57	0.08	0.31	0.16	0.52	0.38	3.39	1.81
TRINITY_DN10392_c0_g1	1.24	1.59	1.2	11.26	13.28	13.05	35.34	47.11	42.68	1.21	2.79	1.98	25.74	28.12	29.52	10.21	6.69	7.45
TRINITY_DN10393_c0_g1	36.49	40.56	42.73	105.64	110.22	106.78	127.96	122.6	121.2	38.41	36.15	37.43	88.46	87.59	89.71	136.33	126.74	124.8
TRINITY_DN10394_c0_g1	1.78	1.83	2.84	9.43	6.24	8.61	2.83	2.19	2.25	3.06	1.18	1.76	5.95	6.46	8.18	1.18	0.39	0.94
TRINITY_DN10395_c0_g1	0.42	0.25	0.23	3.69	3.25	3.38	0.18	0.05	0.51	0.47	0.62	0.69	3.71	2.99	4.5	0	0	0.12
TRINITY_DN10396_c0_g1	0.56	1.51	0.65	41.72	39.56	43.39	0.66	0	0.38	0.33	1.94	0.66	32.04	24.55	32.15	0.5	0	0
TRINITY_DN10397_c0_g1	7.09	6.15	7.32	1.36	1.31	1.59	0.26	0.14	0.42	12.33	12.69	12.12	2.17	1.7	1.22	0.35	0.18	0.07
TRINITY_DN10398_c0_g1	9.39	11.27	12.17	19.31	18.07	20.76	5.25	7.29	6.07	14.13	13.33	14.36	14.93	16.36	13.23	1.91	1.04	0.98
TRINITY_DN10398_c0_g2	1.06	0	4.27	3.76	2.5	2.24	0	3.7	3.61	3.33	0	1.54	1.11	1.2	2.42	4.5	0	0
TRINITY_DN10399_c0_g1	0.06	0.15	0	1.65	1.44	1.57	2.03	2.07	2.16	0.1	0.25	0.26	1.45	1.53	2.59	0	0.23	0.2
TRINITY_DN1039_c0_g1	37.05	38.92	42	82.47	81.27	77.34	53.69	60.3	56.9	40.18	43.82	40.22	52.46	51.5	54.01	47.67	46.88	41.92
TRINITY_DN1039_c1_g1	1.88	1.89	2.54	3.2	3.34	3.37	0.62	0.5	0.94	17.06	17.1	17.5	17.14	14.24	13.76	0.6	1.58	0.78
TRINITY_DN103_c0_g1	0.63	0.88	1.55	2.46	2.07	2	78.72	75.61	73.24	3.88	3.3	3.58	3.05	3.31	3.43	206.26	183.86	180.65
TRINITY_DN103_c0_g2	21.56	25.54	20.69	399.29	385.62	394.67	25.73	25.08	24.99	37.81	35.81	33.89	192.07	192.69	190.1	16.53	14.88	14.85
TRINITY_DN10400_c0_g1	0.77	0.39	0.91	0.22	0.36	0.35	0	0.16	0	0.2	0.19	0.13	1.44	2.88	2.29	0	0	0
TRINITY_DN10400_c0_g2	0	0	0	0	0	0	0	0	0	0	0	0	2.17	0	3.53	0	0	0
TRINITY_DN10401_c0_g1	8.09	6.31	5.29	0.51	0	0.53	4.44	3.67	5.11	0.84	0.56	0.56	0.21	0	0	0	1.17	0
TRINITY_DN10402_c0_g1	0.84	1.73	1.41	0.19	0.2	0.46	10.31	8.08	9.08	0.56	0.58	0.58	2.41	2.12	2.11	8.99	9.16	7.7
TRINITY_DN10403_c0_g1	0	0	0	0	2.56	0	0	0	0	0	0	0	0	0	0	0	0	0
TRINITY_DN10403_c0_g2	0	0	0.15	15.51	14.57	14.96	0.04	0.11	0.66	0.21	0.48	0.19	17.14	16.3	15.3	0	0.03	0
TRINITY_DN10403_c0_g3	0.15	0	0	0.63	0.13	0.25	0.08	0.08	0	0	0	0.06	0.32	0.33	1.09	0	0	0
TRINITY_DN10404_c0_g1	2.58	2.39	2.41	15.43	14.54	15.79	4.98	6.22	5.05	3.64	3.34	2.91	10.59	11.53	10.6	2.91	2.84	2.37
TRINITY_DN10405_c0_g1	0	0	0	6.68	14.69	12.66	9.8	6.09	0	0	2.5	0	69.87	90.06	73.96	0	5.92	0
TRINITY_DN10405_c1_g1	0	0	0	10.68	14.6	6.9	0	0	0	0	0	0	27.65	0	7.65	0	0	0
TRINITY_DN10406_c0_g1	0.88	2.95	0.84	14.21	13.18	13.83	0.74	0	0.11	0.95	0.67	1.55	5.52	10.74	5.42	0.63	0.18	0.29
TRINITY_DN10406_c0_g2	0	0.71	0	0	1.41	0	0	0	0	2.35	1.04	0.91	1.76	4.3	3.13	0.72	0.58	1.54
TRINITY_DN10406_c1_g1	0	0	0	0	0	0	0	0	0	0	0	0.88	10.42	14.11	14.22	0	0	0
TRINITY_DN10407_c0_g1	0	0	0	14.14	14.7	15.29	0	0	0	0	0	0	6.74	4.93	5	0	0	0
TRINITY_DN10408_c0_g1	0.13	0	0	0.71	1.09	0.86	0.14	0	0	0.76	1.16	1.34	0.11	0.28	0.29	0	0	0
TRINITY_DN10409_c0_g1	1.29	1.38	1.83	8.03	7.64	8.1	7.42	6.89	5.71	1.61	1.76	1.43	3.76	3.69	4.5	9.33	5.66	7.91
TRINITY_DN1040_c0_g1	2.03	1.69	1.36	33.59	30.82	33.15	0.24	0.23	0.71	2.82	2.89	2.39	50	48.74	46.86	0.58	0.17	0.4
TRINITY_DN10410_c0_g1	0.69	0.64	0.32	0	0	0	0	0	0	1.7	0.81	1.22	0	0	0	0	0	0
TRINITY_DN10411_c0_g1	7.26	7.13	11.6	8.41	8.11	6	2.84	2.04	5.89	25.84	24.18	23.98	13.25	15.17	23.72	0.93	5.67	4.04
TRINITY_DN10412_c0_g1	0.5	1.35	0	2.97	1.05	1.74	0.93	3.13	0	21.25	23.55	17.73	20.35	18.77	21.29	0.62	0.1	0
TRINITY_DN10412_c1_g1	0	0	0	3.9	0	2.19	0	0	0	19.45	2.99	4.47	2.35	2.62	2.61	0	0	0
TRINITY_DN10412_c1_g2	0	0	0	0	0	0	0	0	0	0	0	0	0	0	13.43	0	0	0
TRINITY_DN10412_c2_g1	0	0	0	0	0	0	0	0	0	0	5.58	0	0	0	0	0	0	0
TRINITY_DN10413_c0_g1	0.23	0.47	0.81	1.13	0.74	1.18	1.37	0.27	0.94	0.61	0.39	1.47	1.2	3.47	1.27	0	0	0
TRINITY_DN10413_c0_g2	0	0	0	0	0	0	0	0	0	0.43	0.11	0.2	0.21	0	0	1.13	1.19	0
TRINITY_DN10414_c0_g1	0	0.12	0	1.4	1.63	2.18	0.05	0	0	0.11	0.08	0.22	0.86	1.21	1.42	0	0.25	0
TRINITY_DN10415_c0_g1	0.5	0.15	1.19	3.52	4.52	4.73	0.95	0.11	0.89	0.07	0.09	0	3.81	5.03	4.86	0.16	0.99	0
TRINITY_DN10416_c0_g1	3.19	2.35	2.98	18.62	19.28	20.59	3.44	3.92	4	3.17	2.56	2.88	9.7	11.84	10.11	1.82	1.52	2.55
TRINITY_DN10417_c0_g1	0.5	0.36	0.41	1.63	4.29	2.35	2.76	0	0	1.81	2.85	2.51	7.34	2.44	6.33	0	0	0.13
TRINITY_DN10417_c0_g2	0	0	0	1.35	0.32	0	0	0	0	1.13	1.39	0.94	0.38	0.39	0.79	0	0	0
TRINITY_DN10418_c0_g1	1.99	2.65	2.64	13.24	8.45	35.18	1.71	1.89	0.77	0	3.8	2.79	0	17.08	11.15	0	6.69	0
TRINITY_DN10418_c1_g1	0	0.54	0	1.39	2.13	0.64	0.31	0	0	30.76	40.14	36.97	1.67	2.22	0.98	0	0.36	0
TRINITY_DN10419_c0_g1	3.87	2.53	5.35	0.73	0.62	0.77	0.4	0.37	0.27	8.68	9.9	8.74	10.04	10.58	12.08	4.04	3.56	1.53
TRINITY_DN10419_c0_g2	17.47	20.66	9.46	11.66	6.45	7.58	0	3.49	0	0	0	0	0	0	0	0	0	0
TRINITY_DN10419_c0_g3	0	0	0	2.27	0	0	0	0	0	0	0	0	0	0	0	0	0	0
TRINITY_DN10419_c1_g1	0.58	0.39	0.93	2.45	1.82	3.41	0.32	0.54	0.14	0.31	0.38	0.24	4.9	3.58	5.35	0	0.63	0
TRINITY_DN1041_c0_g1	0.62	0.62	0.21	3.33	3.9	3.88	0.25	0.05	0.05	2.77	2.65	2.41	2.82	2.99	2.34	0	0.09	0
TRINITY_DN10420_c0_g1	0	0	0	0.06	0	0	0	0.07	0	0.26	0.77	0.74	2.13	2.08	2.78	0.29	0.15	0.12
TRINITY_DN10420_c0_g2	0	0	0	0	0	2.19	0	0	0	0	0	0	0	0	0	0	0	0
TRINITY_DN10420_c0_g3	0	7.05	0	0.41	7.82	0.46	0	0	0	10.88	0.42	1.12	1.84	0.48	3.4	0	0	0
TRINITY_DN10420_c0_g4	0	0	0	0	0	0.45	0	0	0	0.23	0.45	1.53	1.47	0.21	0	0	0	0
TRINITY_DN10420_c0_g5	0.53	0	0	2.25	2.08	2.54	0	0	0	0	0	0	0	0	0	0	0	0
TRINITY_DN10420_c0_g6	0	0	0.1	0.55	0.74	0.39	0	0	0	0.08	0.08	0.16	0.24	0.58	0.86	0	0	0
TRINITY_DN10420_c1_g1	0	0.16	0	0.16	0.12	0.53	0	0.05	0	0.16	0.16	0.04	0.96	0.83	0.76	0	0	0
TRINITY_DN10421_c0_g1	19.26	19.15	24.4	193.65	201.53	188.14	265.26	227.17	236.14	38.69	37.76	42.69	220.13	214.7	207.92	161.69	166.87	143.72
TRINITY_DN10421_c0_g2	0	0.02	0.03	0.23	0.09	0.04	0	0	0.03	4.81	4.9	3.96	0.64	0.73	0.44	0.47	0.2	0.17
TRINITY_DN10421_c1_g1	0	0	0	0	0	0	0	0	0	0	0	0	0	0	4.77	0	0	0
TRINITY_DN10422_c0_g1	2.49	0	1.2	0.92	4.05	1.66	0	0	0	3.94	0.46	10.63	2.66	2.63	1.69	0	0	0
TRINITY_DN10423_c0_g1	0.3	0	0	0	0.24	0	0	0	0	3.82	1.8	1.19	0	0	0	0	0	0
TRINITY_DN10424_c0_g1	0.05	0.05	0.23	0.34	0.19	0.33	0.06	0.17	0.75	0.57	0.57	0.33	1.6	1.71	1.58	0	0	0
TRINITY_DN10425_c0_g1	4.28	4.09	3.81	36.42	36.9	35.94	20.56	20.91	21.65	7.81	7.76	7.03	27.17	26.7	28.86	10.91	12.36	11.88
TRINITY_DN10426_c0_g1	54.96	59.2	61.16	71.27	73.13	74.35	272.37	278.64	281.54	41.45	42.6	43.47	47.11	45.58	40.65	214.34	193.97	178.32
TRINITY_DN10426_c1_g1	0	0	0	0	0	0	0	0	0	0	0	0	0	0	0	0	0	0
TRINITY_DN10426_c2_g1	12.46	0	0	0	0	0	0	0	0	0	0	0	0	0	0	0	0	0
TRINITY_DN10427_c0_g1	9.94	11.43	10.99	67.79	63.83	63.21	14.57	14.2	14.96	36.71	33.32	35.71	25.91	19.38	19.53	12.81	2.6	1.68
TRINITY_DN10427_c1_g1	0	1.45	0	7.94	5.3	7.25	1.81	2.82	0	0.61	0.54	0.47	0	3.16	3.87	0	0	0
TRINITY_DN10428_c0_g1	0	0	0	0	0	0	0	0	0	4.08	3.27	3.84	0	0	0	0	0	0
TRINITY_DN10429_c0_g1	0	0	0	0.36	0	0.19	0	0.09	0	7.94	5.76	6.89	6.4	7.82	7.18	1.51	1.12	0.23
TRINITY_DN10429_c0_g2	0	0	0	5.34	9.74	0	0	0	0	0	0	0	0	0	0	0	0	0
TRINITY_DN1042_c0_g1	2.85	2.48	1.59	20.51	26.54	25.93	3.65	3.82	5.12	6.17	4.72	5.2	41.84	36.83	41.85	5.58	6.51	5.98
TRINITY_DN1042_c0_g2	0.08	0.14	0	0.18	0.07	0.06	0.25	0	0.29	0.53	0.4	0.7	1.3	1.45	1.71	0.06	0.18	0.07
TRINITY_DN1042_c0_g3	0	0	0	0	3.35	0	0	0	0	0	0	0	4.74	0	0	0	0	0
TRINITY_DN1042_c10_g1	0	0	0	0	0	0	0	0	0	0	0	0	0	0	0	0	0	0
TRINITY_DN1042_c1_g1	19.19	18.76	17.02	53.3	53.67	51.12	57.55	60.59	61.51	31.13	32.59	30.9	75.92	71.21	72.92	32.66	33.63	27.5
TRINITY_DN1042_c2_g1	6.37	6.95	6.08	17.11	15.33	14.66	120.03	128.46	121.59	9.81	9.63	8.68	9.11	9.03	10.01	89.09	87.81	76.52
TRINITY_DN1042_c3_g1	0	0	0	6.67	5.64	10.81	0	0	0	0	0.9	0	7.5	3.76	12.1	0	1.13	0
TRINITY_DN1042_c4_g1	0.34	0.49	0.32	0.66	0.6	1.13	0.66	1.15	0.41	1.04	0.53	0.45	1.82	2.41	2.01	0	0	0.09
TRINITY_DN1042_c5_g1	0	0	0	0	0	0	0	0	0	0	0	0	0	0	0	0	0	0
TRINITY_DN1042_c7_g1	0.65	0.12	0.14	0.53	0.76	0.97	0.15	0.72	0.52	0.23	0.34	0	0.78	2.24	0.58	0	0	0
TRINITY_DN10430_c0_g1	1.91	3.79	2.98	36.45	35.99	36.21	7.79	5.44	6.56	3.1	2.68	3.42	30.78	30.37	30.47	0.98	1.57	0.37
TRINITY_DN10431_c0_g1	10.46	10.69	11.03	75.31	73.82	77.48	43.24	49.56	44.31	11.07	10.36	10.08	53.69	51.19	52.93	18.82	16.99	13.94
TRINITY_DN10432_c0_g1	4.71	0.55	0.62	3.2	0.81	2.35	0	0.87	0.74	0.36	9.08	1.64	8.82	2.37	2.13	0	0	0
TRINITY_DN10433_c0_g1	885.41	1017.29	1064.33	0	0	0	21.05	14.83	27.92	0	0.45	2.41	0	0	0	0	0	0
TRINITY_DN10434_c0_g1	0.92	0.45	0.67	2.2	2.79	1.39	0.22	0.43	1.38	0.82	0.51	0.32	1.53	1.82	2.55	0.6	0.62	0.17
TRINITY_DN10436_c0_g1	0.71	0.63	2.48	6.8	8.92	7.57	5.82	4.86	3.53	1.61	1.26	1.39	5.36	4.84	4.64	2.61	2.32	2.24
TRINITY_DN10437_c0_g1	1.49	2.19	3.42	0	0	0	13.91	13.31	17.65	1.57	2.66	2.68	0.48	0.32	0.08	1.18	0.23	1.03
TRINITY_DN10438_c0_g1	0	0	0	0	5.45	7.72	0	0	0	0	0	0	0	0	0	0	0	0
TRINITY_DN10439_c0_g1	0.28	0.14	0.12	3.21	3.27	2.7	0	0	0	0.3	0.24	0.03	2.49	2.14	2.45	0	0	0
TRINITY_DN1043_c0_g1	13.54	14.1	16.11	19.57	17.63	20.13	11.67	11.58	10.96	5.65	6.65	6.05	14.8	14.16	16.29	3.25	5.72	4.32
TRINITY_DN10440_c0_g1	1.61	0	0.6	0.39	0.37	0.87	0.64	0	1.52	0.88	1.44	0.72	4.88	1.96	6.81	2.56	0	2.85
TRINITY_DN10440_c0_g2	0	0	0	0	0	0	0	0	2.9	1.34	3.32	0	0	0	0	0	1.46	0
TRINITY_DN10440_c0_g3	0	0	0	0	0	0	0	0	0	0.36	0	0	3.95	3.69	5.68	0	0	0
TRINITY_DN10441_c0_g1	3.5	4.73	4.94	4.91	4.61	4.69	1.1	1.11	0.26	4.64	4.08	4.31	3.13	4.51	3.68	0.76	0.24	0.18
TRINITY_DN10441_c1_g1	0.59	0.77	1.11	3.84	5.2	4.15	1.75	2.61	2.87	2.07	1.76	2.24	6.76	6.03	5.84	2.67	1.86	2.19
TRINITY_DN10442_c0_g1	0	0	0	0	0	0	18.57	0	0	0	0	0	0	0	0	0	0	0
TRINITY_DN10443_c0_g1	4.77	2.51	3.66	0.99	0.63	0.5	0	0.17	0.15	1.01	1.55	1.1	0.64	0.52	0.68	0.38	0.12	0.09
TRINITY_DN10443_c0_g2	0.03	0.07	0	0.36	0.37	0.31	0.08	0.16	0.08	0.2	0.11	0.09	0.67	0.78	0.48	0.74	0.24	0.64
TRINITY_DN10444_c0_g1	0	0.75	0.42	2.42	2.9	2.68	0.46	1.51	0.37	1.85	0.35	1.51	2.49	2.46	1.67	0	0	0
TRINITY_DN10444_c1_g1	0	0	0	0	1.52	2.12	0	0	0	2.11	0	0	4.21	2.33	0	0	0	0
TRINITY_DN10445_c0_g1	1.58	2.23	1.41	0.37	2.13	1.01	14.94	16.28	20.45	2.22	2.28	3.9	0	0.08	0	3.6	5.31	3.15
TRINITY_DN10446_c0_g1	3.44	3.38	2.35	11.29	12.5	9.3	2.1	2.79	3.17	3.38	3.26	2.77	5.83	7.48	5.16	0.8	0.88	0.53
TRINITY_DN10446_c0_g2	0.51	0.07	0.52	1.24	0.77	0.22	0	0.41	0.1	0.08	0.09	0.57	7.98	4.96	5.16	0.22	0.87	0.18
TRINITY_DN10447_c0_g1	0.77	0.97	0.1	0.48	0	0.4	0	0	0	0.67	0.59	0.81	0.33	0.33	1.12	0	0.08	0.33
TRINITY_DN10447_c0_g2	0	0	0	0.78	0	0.92	0	0	0	0	0	0	0	0	0	0	0	0
TRINITY_DN10448_c0_g1	5.05	5.58	6.44	16.6	12.76	15.55	6.47	5.26	9.32	5.95	4.98	7.56	3.58	10.16	7.34	2.62	10.64	2.31
TRINITY_DN10449_c0_g1	9.68	6.79	9.09	0.48	0.8	0.41	0.16	0.53	0.5	50.8	53.88	54.67	1.52	0.27	0.14	0.17	0.12	0.3
TRINITY_DN10449_c1_g1	0	0	0	0	0	0	0	0	0	0	1.18	0.35	0	0	0	0	0	0
TRINITY_DN10449_c2_g1	0	0	4.81	0	0	0	0	0	0	0	3.27	2.43	0	0	0	0	0	0
TRINITY_DN1044_c0_g1	19.3	19	28.79	142.95	156.09	160.94	22.75	26.55	27.82	16.58	12.48	16.24	40.93	43.37	47.82	5.31	4.74	3.22
TRINITY_DN1044_c1_g1	0	0	0	14.62	6.75	0	2.45	0	0	0	2.52	2.02	3.08	1.68	6.57	0	0	0
TRINITY_DN10450_c0_g1	0	6.12	20.64	0	0	0	0	0	0	1.37	1.14	0.92	0	0	0	0	0	0
TRINITY_DN10450_c0_g2	1.51	0.64	1.27	0	0	0	0	0	0	2.65	2.08	2.44	0	0	0	0	0	0
TRINITY_DN10451_c0_g1	1.68	0	0	8.8	6.28	4.64	0	1.4	2.86	1.64	0.71	2.38	15.76	13.91	9.54	0	0	0
TRINITY_DN10452_c0_g1	1.35	2.66	1.72	4.11	3.8	3.22	0	0.14	0	4.82	4.58	4.55	3.61	3.75	3.34	0	0	0
TRINITY_DN10452_c0_g2	0.81	0.11	0.3	1.6	1.77	0.36	0.46	0.15	0.2	0.55	0.22	1.15	0.27	0.77	0.8	0	0	0
TRINITY_DN10453_c0_g1	12.67	16.89	17.26	11.19	13.92	12.05	6.38	15.15	8.98	1.17	0.67	0.21	0.7	0.71	0.98	0.25	0.22	0
TRINITY_DN10454_c0_g1	23.05	25.47	31.24	85.21	81.66	91.38	66.03	67.09	67.21	24.69	22.82	23.46	66.69	65.25	63.97	36.51	30.31	29.38
TRINITY_DN10454_c0_g2	79.26	90.99	92.29	156.31	169.95	176.37	112.24	118.46	110.76	81.22	78.93	86.74	130.71	136.33	129.96	86.15	83.28	65.38
TRINITY_DN10456_c0_g1	153.41	168.32	164.64	0.23	0.27	0.13	9.12	7.06	8.75	133.23	129.54	131.71	0.02	0.06	0	0.32	0.43	0.59
TRINITY_DN10457_c0_g1	26.65	19.8	14.77	8.54	8.79	8.71	5.53	11.89	0	15.55	22.43	10.02	15.55	5.69	5.7	2.48	0	2.75
TRINITY_DN10458_c0_g1	0.38	1.5	0.46	3.14	2.62	2.92	0	0	0	0.25	0.23	0.59	5.6	4.36	5.1	0.16	0.42	0.07
TRINITY_DN10458_c0_g2	0	0	0	0	2.82	0	0	0	0	0	0	0	0	0	0	0	0	0
TRINITY_DN10458_c0_g3	0	0	0	0.46	1.12	0.73	0	0	0	0	0	0.22	0	0	0	0	0	0
TRINITY_DN10459_c0_g1	4.02	4.82	3.29	2.88	2.7	3.21	9.89	12.48	8.16	4.92	4.99	4.42	0.03	0.09	0.07	0	0	0
TRINITY_DN10459_c0_g2	0.6	0.95	1.46	10.62	10.44	12.9	23.74	20.91	21.74	1.75	1.25	1.94	4.97	4.91	4.47	3.57	3.4	3.1
TRINITY_DN1045_c0_g1	22.35	21.41	22.4	35.81	36.28	36.66	43.72	49.48	44.11	26.62	25.74	25.31	42.86	41.77	39.9	21.1	20.41	18.07
TRINITY_DN1045_c0_g2	10.52	10.43	9.14	37.99	34.46	39.32	7.94	5.39	4.33	16.98	16.54	15.54	14.46	13.46	13.4	1.87	1.54	1.28
TRINITY_DN1045_c1_g1	1.89	1.56	1.83	15.09	13.73	14.33	8.05	7.61	11.86	3.22	3.35	2.73	18.7	20.52	19.31	2.25	3.04	2.23
TRINITY_DN1045_c1_g2	1.46	0.66	0.71	18.16	14.78	16.04	0.91	1.28	1.18	3.62	2.62	3.13	13.69	13.09	13.7	0.67	0.51	1.73
TRINITY_DN1045_c1_g3	2.03	2.26	2.21	5	4.32	5.19	3.7	4.02	3.14	2.88	4.96	3.43	6.62	6.22	7.11	2.64	1.75	1.7
TRINITY_DN1045_c1_g4	7.28	5.9	5.41	33.11	36.15	32.51	3.87	3.61	2.67	7.31	7.41	8.27	26.11	25.91	25.02	0.72	2.26	1.36
TRINITY_DN10460_c0_g1	36.4	37.3	34.15	11.92	11.32	10.61	10.22	11.44	8.67	5.52	4.63	3.78	1.85	3.83	2.17	0.36	0.28	0.32
TRINITY_DN10461_c0_g1	3.78	0	1.27	5.01	3.71	3.95	1.53	3.23	0	2.94	2.5	4.88	14.74	6.3	12.76	0	1.03	1.42
TRINITY_DN10462_c0_g1	5.38	6.18	4.58	60.01	78.42	64.59	1.67	1.81	2.06	3.7	6.18	5.52	40.51	37.09	37.5	1.61	1.53	3.42
TRINITY_DN10463_c0_g1	17.48	20.53	18.13	0.94	0.84	1.08	1.4	0.72	1.24	11.88	10.39	11.94	1.72	1.8	2.14	0.08	0	0.11
TRINITY_DN10463_c0_g2	0	0	0	3.14	2.24	3.06	0	0	0	0	0	0	1.16	1.43	1.23	0	0	0
TRINITY_DN10465_c0_g1	4.59	3.27	2.8	43.94	47.16	48.16	1.08	1.55	0.89	6.58	6.16	5.89	52.16	51.81	56.5	3.31	1.53	2.23
TRINITY_DN10465_c1_g1	0	0	0	0	5.32	0	0	0	0	2.47	0	0	2.47	0	2.74	0	0	0
TRINITY_DN10466_c0_g1	0.82	0.52	0	1.47	2.43	1.03	0.78	0.31	0	0.48	0.59	0.91	5.19	5.26	3.35	1.39	1.22	2.34
TRINITY_DN10467_c0_g1	0	0	0	0	0	0	0	0	0	10.74	0	6.48	2.69	9	8.94	0	0	0
TRINITY_DN10468_c0_g1	1.6	2.16	1.3	19.77	18.66	16.97	2.19	1.43	1.71	2.76	2.93	3.02	29.87	28.26	27.75	0.85	0.75	0.76
TRINITY_DN10469_c0_g1	0.7	2.48	2.79	14.53	15.86	10.49	5.29	6.63	5.49	11.16	10.41	8.94	23.05	16.16	28.4	0	2.81	0.95
TRINITY_DN1046_c0_g1	40.1	42.75	45.73	70.56	71.83	80.11	134.06	149.77	131.26	40.94	42.14	43.99	63.38	63.02	61.87	56.53	61.15	50.69
TRINITY_DN1046_c0_g2	2.2	2.42	1.99	7.93	8.07	11.73	25.7	30.64	23.65	3.26	3.69	3.08	18.76	19.35	20.15	28.59	24.51	16.75
TRINITY_DN1046_c1_g1	1.36	2.02	1.73	13.49	13.18	11.89	1.65	1.34	1.51	1.73	2.47	2.25	4.44	4.34	4.29	0.96	1.27	1.27
TRINITY_DN1046_c2_g1	1.7	1.38	1.81	10.55	10.11	11.91	6.35	6.1	4.92	2.89	3.06	2.99	12.43	11.48	12.53	3.8	1.91	3
TRINITY_DN1046_c3_g1	2.02	0	0	9.25	9.83	13.78	10.97	0	13.99	0	0	0	6.99	3.93	3.88	0	0	0
TRINITY_DN10470_c0_g1	0	1.23	0	0.9	0.42	1.02	0	0	0	0	0.46	1.22	0	1.06	0	0	0	0.65
TRINITY_DN10470_c0_g2	0.59	0	0	2.02	2.66	0	51.13	39.64	43.66	3.7	4.79	1.44	8.49	19.14	9.12	5.23	2.44	3.32
TRINITY_DN10471_c0_g1	1.71	1.15	1.88	0.77	0.22	0.25	0.32	0.34	0	0.67	0.66	0.25	0.39	0	0.41	0	0	0
TRINITY_DN10471_c0_g2	7.74	0	0	0	0	0	0	0	0	0	0	0	0	0	0	0	0	0
TRINITY_DN10472_c0_g1	0	0	0	0	1.38	1.53	0	0	0	3.51	2.86	9.34	8.77	13.45	10.13	5.04	9.94	5.6
TRINITY_DN10472_c1_g1	0	0	0	0	0	0	0	0	0	0	0	0	0	0	0	0	0	0
TRINITY_DN10473_c0_g1	0.61	0.45	0.06	1.43	1.28	1.82	3.49	2.33	2.43	1.71	1.3	0.89	7.3	5.37	5.58	0.93	0.87	0.92
TRINITY_DN10473_c0_g2	0	0	0	0	0	0	0	0	0	0	0	0	0.68	1.75	0	0.76	0	0
TRINITY_DN10473_c0_g3	0	0	0.22	0.42	0.26	0.25	0.11	0.22	1.41	0	0	0	0.43	0.26	0.18	0	0	0
TRINITY_DN10474_c0_g1	0.92	3.69	3.58	1.52	0.09	1.01	7.7	0.78	2.75	1.33	1.34	0.34	0.79	0.62	1.38	2.52	6.06	3.22
TRINITY_DN10475_c0_g1	0.64	0	0.42	22.13	25.51	24.59	2.45	2.41	1.53	0.33	0.33	0.21	14.72	17.43	16.99	1.28	1.53	2.72
TRINITY_DN10476_c0_g1	0.04	0.07	0	5.69	7.17	4.96	0.12	0.6	0.56	0.1	0	0.07	18.21	15.49	14.43	0	0	0.03
TRINITY_DN10477_c0_g1	0.21	1.57	0.11	0.09	0.2	0.09	0.34	0.68	0.41	0.84	1.02	0.95	0.6	0.39	0.46	0.09	0.17	0
TRINITY_DN10477_c0_g2	9.3	9.58	10.66	6.77	6.8	6.74	7.66	7.85	6.66	12.38	11.9	12.88	8.67	8.11	8.14	4.95	6.12	5.38
TRINITY_DN10477_c0_g3	0	0	0	0	0	0	0	0	0	0	0	0	0	0	0	0	0	0
TRINITY_DN10477_c1_g1	0	0.38	0	0	0	0	0	0	0	0	0	0.44	0.57	0.34	1.08	0.89	0	0
TRINITY_DN10478_c0_g1	0	0	0	0.9	0.79	1.31	0	0	0	0	0	0	2.57	2.19	1.85	0	0	0
TRINITY_DN10479_c0_g1	9.55	10.88	10.28	51.45	53.62	54.73	60.72	54.16	50.85	18.44	16.48	17.34	58.73	61.66	61.92	33.78	30.15	31.18
TRINITY_DN10479_c1_g1	0.08	0	0	0.38	0.13	0.49	0	0	0	0.13	0.26	0.26	1.48	1.56	1.08	0	0	0
TRINITY_DN1047_c0_g1	4.71	5.17	5.68	19.99	21.47	20.37	2.61	4.7	2.85	4.96	5.34	4.25	16.6	16.95	17.42	1.66	1.05	1.44
TRINITY_DN10480_c0_g1	0	0	0	0	0	0	0	0	0	0	0	0	0	0	0	0	0	0
TRINITY_DN10481_c0_g1	0	0	0	1.45	2.03	1.18	0	0	0	0.52	0.94	0.42	5.22	11.75	7.99	1.26	0	0
TRINITY_DN10481_c0_g2	0	0	0	1.22	0.43	1.3	0.6	1.05	0.17	0	0	0	1.49	2.71	3.26	0.45	0	0
TRINITY_DN10481_c0_g3	0	0	0	0	0	0	0	0	0	0	0	0	0	0	0	0	0	0
TRINITY_DN10482_c0_g1	1.11	1.25	1.88	3.66	4.78	4.35	1.55	1.48	1.15	1.83	1.81	1.86	3.1	3.28	2.76	1.37	0.67	0.83
TRINITY_DN10482_c1_g1	0	0	0	0	3.04	0	0	0	0	0	0	0	0	0	0	0	0	0
TRINITY_DN10482_c2_g1	0	0	0	0	0	0	0	0	0	0	0	0	0	0	0	0	0	0
TRINITY_DN10483_c0_g1	0	0	0	0.45	0.11	0.59	0	0	0	0.26	0.27	0.46	0.67	0.62	0.27	0	0	0
TRINITY_DN10484_c0_g1	0.11	0.06	0.04	4.2	4.12	4.66	0.02	0	0	0.39	0.16	0.22	2.91	2.85	2.37	0.01	0.01	0.01
TRINITY_DN10485_c0_g1	0.27	0.63	0.36	4.44	4.95	3.34	0	0	0.08	0.21	0.44	0.41	1.81	1.37	2.03	0	0	0
TRINITY_DN10485_c0_g2	0	0	0	0	0	0	0	0	0	0	0	0	4.03	4.31	1.09	0	0	0
TRINITY_DN10486_c0_g1	0.1	0	0	1.77	2.25	1.42	1.03	1.56	1.29	0.09	0.26	0.42	0.85	1.29	1.88	0	0.08	0
TRINITY_DN10487_c0_g1	0	0.64	1.25	0	0	0.15	0	0	0	0.46	0.19	0.22	0.22	0.63	29.68	0	0	0
TRINITY_DN10487_c0_g2	0	0	0	0	0	0	0.71	0	1.44	0	0	0	0	0	0	0	0	0
TRINITY_DN10488_c0_g1	2.69	2.97	4.25	27.07	24.35	28.93	19.34	18.41	20.26	3.74	5.33	4.43	14.29	15.68	16.81	19.84	16.26	15.54
TRINITY_DN10489_c0_g1	0.52	0.6	1.53	4.96	5.03	5.21	3.39	3.8	3.37	0.89	0.8	1.37	3.62	4.37	3.96	0.76	1.02	0.79
TRINITY_DN1048_c0_g1	245.21	239.04	263.79	435.82	439.2	431.32	664.8	617.15	689.42	226.27	245.55	240.62	349.86	340.55	350.52	387.03	385.74	338.94
TRINITY_DN10490_c0_g1	0.41	0.72	1.43	0.53	0.31	0.24	0.64	0.37	0.29	3.93	3.69	3.67	0.59	0.2	0.05	0.14	0	0.64
TRINITY_DN10491_c0_g1	2.05	0.95	3.62	0	0	0	0	0	0	2.44	1.26	1.4	0	0	0	0	0	0
TRINITY_DN10492_c0_g1	0	0.91	0	1.99	1.79	0	0	0	0	0.75	0	0	2.29	3.22	0.83	0	0	0
TRINITY_DN10492_c0_g2	1.8	4.23	0	12.35	5.64	7.04	0	0	0	0	0	0.91	0.59	3.68	1.88	0	0	0
TRINITY_DN10493_c0_g1	0.41	0.65	0.61	3.92	3.52	3.56	1.33	0.95	1.14	1.27	2.26	1.31	7.33	7.41	8.87	0.01	0.03	0.09
TRINITY_DN10493_c0_g2	0	0	0	0	0	0	0	0	0	0	0	0	0	0	4.02	0	0	0
TRINITY_DN10493_c1_g1	2.89	1.36	0	11.41	12.86	9.21	2.69	2.62	0.64	2.83	2.02	2.21	3.4	2.36	9.03	0	0	1.48
TRINITY_DN10493_c1_g2	4.71	16.22	0	4.34	3.93	11.14	0	0	0	0	0	0	0	0	0	0	0	0
TRINITY_DN10494_c0_g1	0	0	0	0	0	0	0	0	0	0.18	1.23	0.83	7.33	8.18	7.71	0	0	0
TRINITY_DN10495_c0_g1	0.66	0.71	0.88	0	0	0	4.23	3.97	4.51	2.29	2.42	2.54	0	0	0	0.34	0.46	0.88
TRINITY_DN10495_c0_g2	5.29	12.51	15.46	3.55	1.42	1.28	0	0	0	51.17	72.7	69.98	173.88	181.99	179.02	17.81	33.31	33.03
TRINITY_DN10495_c0_g3	78.36	70.34	80.88	152.01	156.65	132.54	434.21	349.25	461.03	0	0	0	0	0	0	0	0	0
TRINITY_DN10495_c0_g4	0	0	4.91	5.45	5.78	7.88	10.32	2.2	0	2.6	0	0.88	5.21	0	1.42	1.8	2.82	0
TRINITY_DN10496_c0_g1	2.54	6.51	2.88	41.43	38.82	45.21	4.23	3.02	3.2	1.77	2.6	1.76	14.6	16.13	17.76	0.72	0.6	1.26
TRINITY_DN10496_c0_g2	0	1.67	0	0	0	0	0	0	0	0	2.49	0	0	0	0	0	0	0
TRINITY_DN10497_c0_g1	0	0	0	0.13	0.14	0.07	0.18	0	0	0.28	0	0.2	0.89	0.48	0.36	1.62	0.19	2.41
TRINITY_DN10498_c0_g1	0.06	0	0	0.61	0.31	0.93	0.27	0.32	0.22	0.14	0.35	0.28	2.43	2.4	2.47	0	0.44	0.2
TRINITY_DN10498_c1_g1	0	0.83	1.22	2.72	7.99	9.14	1.45	0.67	2.8	0.35	2.06	2.26	3.81	10.53	4.92	0	2.46	0
TRINITY_DN10499_c0_g1	0.31	0	0	1.98	10.41	1.2	0	0	0	3.75	0	0	0.62	0.36	0	0	0	0
TRINITY_DN1049_c0_g1	8.33	8.5	7.31	41.74	41.32	36.73	24.76	20.61	17.8	10.21	11.05	10.78	31.96	36.36	31.61	20.03	19.77	18.52
TRINITY_DN104_c0_g1	30.9	32	31.65	72.67	68.65	74.3	57.83	62.24	67.65	39.05	36.82	37.18	93.88	100.59	95.6	40.07	42.26	36.47
TRINITY_DN104_c0_g2	2.87	3.7	1.75	43.49	40.43	42.11	38.41	40.32	34.95	6.66	5.93	4.79	33.97	33.24	33.14	24.77	21.82	22.15
TRINITY_DN104_c1_g1	7.42	9.45	9.17	23.66	21.93	23.34	4.8	7.52	4.56	9.01	8.44	10.13	11.11	9.83	10.25	1.03	1.36	0.94
TRINITY_DN104_c2_g1	2.98	4.08	3.35	24.4	21.57	23.94	14.13	19.42	16.27	5.64	5.36	5.35	15.67	14.62	15.77	11.75	11.21	8.75
TRINITY_DN104_c3_g1	5.12	5.22	5.37	53.64	52.75	57.91	24.86	25.75	27.91	10.76	9.44	9.86	31.19	31.4	30.66	11.15	11.86	11.38
TRINITY_DN104_c3_g2	6.02	0	15.94	0	0	0	0	0	0	6.97	24.29	20.3	0	0	0	0	0	0
TRINITY_DN104_c4_g1	0	0	0	0	2.23	0	0	0	0	0.71	0.62	0.54	0.71	3.76	1.53	0	0	0
TRINITY_DN10500_c0_g1	0	0	0.5	4.52	4.37	3.68	4.76	2.27	2.74	0	0.1	0	4.88	2.76	4.73	0.76	0.18	1
TRINITY_DN10501_c0_g1	1.23	1.65	3.06	13.36	10.63	10.32	1.48	2.13	2.19	3.65	3.49	3.12	7.48	8.78	8.85	0.33	0.11	0.35
TRINITY_DN10502_c0_g1	0	0	0	2.65	2.42	0.59	0	0	0	0	0.41	0.1	3.34	5.02	4.7	0	0.1	0
TRINITY_DN10503_c0_g1	0.15	0.88	0.79	8.6	7.02	7.25	0.72	0.68	1.07	4.32	2.75	4.81	15.4	15.7	15.72	0	0.9	0.82
TRINITY_DN10503_c4_g1	0	0	0	0	0	0	0	0	0	0	0	0	0	0	0	0	0	0
TRINITY_DN10504_c0_g1	0.26	0.56	0.57	3.65	3.66	3.49	0.27	0.36	0.86	0.37	0.35	0.38	1.65	1.4	1.61	0.53	0.26	0.47
TRINITY_DN10505_c0_g1	0.31	0.61	0.73	1.7	3.56	2.17	0	0.08	0	0.92	0.46	0.64	7.48	6.7	5.84	0.31	0	0
TRINITY_DN10506_c0_g1	0.08	0	0	0	0	0	0.09	0	0.08	0	0.07	0.07	1	1.38	0.45	0	0	0
TRINITY_DN10506_c1_g1	0	0	0.09	1.88	1.01	1.58	0	0	0.08	0.29	0.44	0.35	3.57	1.94	3.23	0	0	0
TRINITY_DN10506_c2_g1	0	0	0	4.71	0	0	0	0	0	0	0	0	0	0	0	0	0	0
TRINITY_DN10506_c2_g2	0.33	0.8	0.07	1.34	0.9	1.84	0.14	0	0.06	1.3	1.07	0.44	1.41	0.72	2.95	0	0	0
TRINITY_DN10506_c2_g3	0	0	0	0.57	0.59	0.4	0.22	0.21	0.1	0.17	0.6	0.57	2.25	2.02	2.11	0	0	0
TRINITY_DN10507_c0_g1	0.27	0.89	0.92	3.7	3.68	3.63	2.36	1.84	2.14	1.16	0.54	0.68	3.62	3.24	3.48	0.87	2.02	1.31
TRINITY_DN10508_c1_g1	0	0	0	0	0	0	0	0.46	0	0.12	0	0.11	0.23	0.47	0.61	0	0	0
TRINITY_DN10508_c1_g2	0	0.05	0	0.86	0.86	0.7	0.57	0.86	0	0.42	0.43	0.29	1.03	1.79	1.9	0.55	0	0.05
TRINITY_DN10508_c1_g3	0	0	0	0.44	0	0	0	0	0	0.16	0	0.15	0.63	0.95	1.48	0	0	0
TRINITY_DN10509_c0_g1	7.04	7.48	6.49	2.56	2.33	2.4	2.01	2.58	2.18	5.9	4.63	4.6	2.25	2.52	2.66	0.56	0.35	0.65
TRINITY_DN1050_c0_g1	52.64	58.54	54.05	38.62	39.52	37.41	70.06	71.39	57.68	53.5	53.64	55.53	32.28	32.27	35.68	38.11	41.89	37.77
TRINITY_DN1050_c1_g1	3.87	4.4	4.93	51.37	51.36	51.3	3.05	2.5	2.68	7.09	6.47	6.86	40.03	40.42	41.65	2.02	1.29	1.4
TRINITY_DN1050_c2_g1	1.14	2.76	0.73	2.67	2.84	1.58	0.78	0.4	0.54	0.62	1.77	1.11	1.68	3.05	3.87	0.48	0.38	0
TRINITY_DN10510_c0_g1	2.33	2.28	3.79	26.42	27.74	26.46	7.43	7.15	8.08	6.09	6.08	6.55	46.74	47.8	49.22	8.18	8.48	9.15
TRINITY_DN10511_c0_g1	1.35	1.02	1.36	5.97	5.69	5.43	20.98	24.34	20.88	1.32	1.96	2.23	7.03	6.33	9.31	5.3	5.49	2.74
TRINITY_DN10512_c0_g1	35.72	32.34	54.9	163.3	130.35	127.95	68.93	56.84	58.12	56.2	65.74	53.38	238.68	211.37	249.54	86.22	98.33	65.31
TRINITY_DN10513_c0_g1	13.2	20	13.73	47.49	49.31	48.91	32.98	31.37	28.83	16.65	16.53	17.1	38.17	36.66	41.98	19.26	19.33	16.27
TRINITY_DN10513_c1_g1	3.15	4.52	3.19	0.06	0.06	0.11	9.12	6.84	11.58	5.92	4.23	6.01	6.81	8.47	7.18	1.27	1.37	0.88
TRINITY_DN10513_c1_g2	0	0	0	0	0	0	0	0	0	0	0	0	2.42	0.85	0	0	0	0
TRINITY_DN10513_c1_g3	0	0	0	0	0	0	0	0	0	0.48	0.23	0	0.24	0.49	0.25	0	0	0
TRINITY_DN10514_c0_g1	0.57	0.83	0.33	4	3.79	4.35	0.8	1.11	0.92	1.15	1.38	1.61	4.37	4.86	4.56	0.19	0.28	0.18
TRINITY_DN10514_c0_g2	0	0	0	0	0	0	0	0	0	0	0	0	0	0	0	0	0	0
TRINITY_DN10514_c1_g1	0	0	0	0	0.63	0.82	0	0.9	0	0	0	0.16	0	0.34	0.35	0	0	0
TRINITY_DN10514_c2_g1	0	0.44	0	11.16	9.22	8.39	0	0	0	2.78	0	1.67	15.15	16.31	0	0	0	0
TRINITY_DN10515_c0_g1	6.05	6.88	5.17	0	0	0	0.59	0.18	0	5.76	5.41	5.53	0	0	0	0	0	0
TRINITY_DN10516_c0_g1	5.04	5.96	6.85	43.8	48.76	45.59	54.67	62.31	47.35	7.35	7.55	6.25	37.23	40.65	37.47	40.06	30.7	28.61
TRINITY_DN10517_c0_g1	50.49	51.16	50.89	0.92	0.82	0.55	3.29	2.76	4.33	56.02	60.73	55.68	0.8	0.58	0.68	0.45	0.06	0.06
TRINITY_DN10517_c1_g1	0	0	0	0	0	1.82	0	0	0	0	0	0	5.42	12.18	3.98	0	0	0
TRINITY_DN10517_c2_g1	14.64	4.26	9.62	0	0	0	0	0	0	50.91	67.6	42.39	0	1.54	3.09	0	11.19	0
TRINITY_DN10518_c0_g1	1.75	2.54	1.88	13.3	11.21	11.35	5.59	5.16	4.11	2.53	3.42	2.95	7.92	5.85	6.74	6.55	3.99	4.9
TRINITY_DN10519_c0_g1	0	0	0	0	0	0	0	0	0	0	6.67	0	0	0	0	0	0	0
TRINITY_DN10519_c0_g2	0	0	0	0	0	0	0	0	0	0	0	0	0	4	11.85	0	0	0
TRINITY_DN10519_c1_g1	1.16	1.06	1.34	28.77	27.27	28.25	0	0	0	0.52	0.68	0.66	1.41	2.47	2.07	0	0	0
TRINITY_DN1051_c0_g1	13.99	15.04	13.25	46.9	41.12	52.32	110.62	115.86	112.19	16.32	15.18	14.12	33.72	32	32.52	21.79	21.9	15.96
TRINITY_DN1051_c1_g1	33.02	34.54	39.57	13.37	14.26	16.07	7.78	7.74	8.94	7.69	8.27	7.46	13.04	13.68	14.97	5.03	4.41	2.98
TRINITY_DN1051_c2_g1	0.87	0.98	2.42	0	0	0	0.15	0.14	0.19	5.08	3.8	4.12	0.25	0.11	0	0	0	0.09
TRINITY_DN1051_c4_g1	0	0	0	1.3	0	0	0	0	0	0	0	0	1.95	2.02	1.03	0	0	0
TRINITY_DN10521_c0_g1	42.79	42.23	41.85	3.8	3.77	2.21	2.14	2.78	3.02	51.1	44.71	45.92	1.87	2	1.7	0.74	0.12	1.15
TRINITY_DN10521_c0_g2	0.57	0.23	0	0.91	1.17	1.35	0.33	0.21	0	2.32	2.07	2.08	22.16	22.38	24.1	0.83	0.2	0.65
TRINITY_DN10522_c0_g1	26.07	26.37	23.69	94.14	97.86	99.83	68.93	68.17	71.95	28.83	32.58	29.48	50.37	48.22	51.81	25.11	23.44	20.83
TRINITY_DN10523_c0_g1	5.18	0	0	5.63	4.32	6.09	7.43	8.09	9.77	0	6.97	0	59.73	29.3	33.34	0	0	0
TRINITY_DN10523_c1_g1	8.5	2.03	3.42	0	0	0	1.35	0	0	0	0	0	0	0	0	0	0	0
TRINITY_DN10524_c0_g1	13.85	15.25	17.02	1236.98	1236.31	1236.23	1.36	1.01	0.66	6.03	5.57	5.83	238.06	239.23	228.05	0.38	0.64	0.25
TRINITY_DN10525_c0_g1	6.09	17.25	104.94	7.65	2.75	10.51	9.8	12.62	23.4	1.97	2.99	7.14	4.24	0.74	10.67	102.28	13.55	5
TRINITY_DN10526_c0_g1	0.36	0.7	0.38	6.53	7.08	8.38	0	0.23	0	0.49	0.43	0.9	2.89	2.85	2.98	0	0	0
TRINITY_DN10527_c0_g1	1.76	1.28	1.08	0	0	0	0	0	0	0.27	0	0.94	0	0	0	0	0	0
TRINITY_DN10527_c0_g2	1.55	3.01	2.02	0	0	0	0.73	0	0	0	0	0	0	0	0	0	0	0
TRINITY_DN10529_c0_g1	3.1	0	3.39	5.75	0	0	0	0	10.82	4.81	0.9	2.15	3.95	0	0	0	0	0
TRINITY_DN10529_c1_g1	0	0	0	12.03	0	0	0	0	10.06	0	0	0	0	0	0	0	0	0
TRINITY_DN1052_c0_g1	6.25	6.15	6.37	23.47	22.31	25.56	10.87	11.33	10.56	11.79	9.79	9.32	21.19	20.14	22.09	2.87	4.06	3.05
TRINITY_DN1052_c10_g1	0.91	1.07	0.68	0.07	0.16	0.07	0.7	0.1	0.63	4.02	4.74	5.98	0.23	0	0.16	1.54	3.56	2.96
TRINITY_DN1052_c1_g1	14.19	7.14	9.17	11.38	13.2	14.21	16.96	16.79	28.46	4.67	5.06	5.13	12.25	13.01	16.19	5.28	3.49	3.4
TRINITY_DN1052_c2_g1	2.67	2.98	4.99	21.95	26.36	21.58	7.52	8.6	9.49	6.33	4.7	9.15	25.19	23.91	23.68	6.13	4.26	3.52
TRINITY_DN1052_c2_g2	1.79	3.35	1.05	11.69	15.87	13.1	1.34	2.24	0.36	1.45	1.65	1.88	18.94	20.5	16.73	1.19	0.95	0.32
TRINITY_DN1052_c3_g1	2.06	1.23	0.82	0	0	0.13	0.48	0	0	4.9	4.25	3.86	0	0	0	0.36	0	0
TRINITY_DN1052_c4_g1	0	0	1.1	2.98	5.11	2.97	5.34	5.53	3.42	0.74	1.17	1.52	5.36	7.45	7.89	2.34	3.22	3.04
TRINITY_DN1052_c5_g1	6.55	6.01	8.31	33.41	32.12	34.15	85.18	96.51	89.56	1.69	1.93	2.06	1.29	1.48	0.96	1.93	4.16	2.9
TRINITY_DN1052_c6_g1	56.29	62.01	60.58	0	0	0	1.61	3.41	0.97	23.65	13.56	24.07	0	0	0	0	1.82	0
TRINITY_DN1052_c7_g1	4.33	4.03	3.43	14.55	13.39	15.9	10.23	13.56	10.14	2.34	3.04	2.87	11.17	12.95	12.23	5.42	5.5	3.86
TRINITY_DN10530_c0_g1	0.71	0.55	0.26	0.68	0.2	0	0	0	0	0.51	0.51	0.59	1.81	1.42	0.74	0	0.28	0.1
TRINITY_DN10531_c0_g1	4.77	6.96	1.82	14.21	18.88	17.83	7.41	5.6	7.38	0	0	0	0	0	0	0	0	0
TRINITY_DN10532_c0_g1	0.92	1.13	0.83	7	6.99	6.52	1.61	1.86	1.37	1.34	0.63	1.54	3.07	3.05	3.9	1.14	0.86	0.67
TRINITY_DN10533_c0_g1	0.25	1.17	0.14	1.33	0.9	1.07	0.14	0	0	0.32	0.32	0.1	0.21	0	0.11	0.1	0	0
TRINITY_DN10534_c0_g1	4.04	4.32	4.41	0	0.1	0	0	0.97	0.12	8.71	6.36	5.76	0	0	0	0	0	0
TRINITY_DN10534_c0_g2	2.6	0	0	0.37	0	0	1.77	0	0	0	1.13	0.68	0	1.69	0.43	0	0	0
TRINITY_DN10534_c0_g3	0	0	0	0	0	0	0	0	0	0	0	0.14	0	0.3	0.47	3.6	2.38	1.75
TRINITY_DN10535_c0_g1	2.07	1.2	2.84	0.96	0.59	0.97	0.8	0.27	0.35	3.53	4.32	3.25	3.47	2.25	1.52	0.44	0.84	0.22
TRINITY_DN10536_c0_g1	1.17	1.01	1.03	0.99	0.77	0.81	0.1	1.08	0.52	2.5	4.55	2.24	3.52	3.04	3.36	0.77	2.83	0.39
TRINITY_DN10537_c0_g1	0	0	0	0	0	0	0	0	0	2.6	2.05	0	4.89	0	0	0	0	0
TRINITY_DN10538_c0_g1	1.35	1.55	0.78	36.79	32.67	36.06	6.9	6.41	7.61	3.59	3.38	3.12	25.4	26.6	26.46	5.81	5.68	5.23
TRINITY_DN10539_c0_g1	0.5	0.1	0.12	1.37	0.98	0.95	0.49	0.36	0.37	0.66	0.97	0.84	1.5	1.74	1.77	0.2	0.36	0.12
TRINITY_DN1053_c0_g1	4.05	3.98	3.53	29.98	28.38	29.39	19.57	20.33	16.62	8.06	7.11	6.78	25.52	25.21	24.85	13.28	13.07	12.77
TRINITY_DN10540_c0_g1	3.59	7.35	5.21	79.72	84.68	74.33	24.04	20.49	22.44	1.77	1.78	2.39	78.27	64.28	67.65	2.85	3.84	1.96
TRINITY_DN10541_c0_g1	0.03	0.11	0	1.02	1.03	0.69	0	0.24	0.29	0.17	0.09	0.17	0.81	0.65	0.71	0	0	0
TRINITY_DN10542_c0_g1	1.49	0	0	9.43	10.58	10.61	4.88	10.68	10.44	3.54	3.35	2.14	9.72	15.18	13.92	7.88	7.93	7.46
TRINITY_DN10543_c0_g1	2.17	2.26	2.63	17.73	17.31	16.62	13.03	11.99	9.29	4.38	3.72	3.79	14.54	15.02	13.89	5.05	5.85	7.58
TRINITY_DN10544_c0_g1	0	0	1.27	4.61	5.08	2.3	5.46	0.89	3.78	0.58	0.51	0.45	7.55	14.03	11.51	3.1	3.41	3.14
TRINITY_DN10545_c0_g1	0.05	0.04	0.15	1.39	1.13	1.29	0	0.07	0	0.2	0.23	0.2	1.84	2.33	1.69	0	0	0
TRINITY_DN10546_c0_g1	1.61	0	0	4.86	5.12	0.82	3.17	0.16	0.42	0.24	0.24	1.27	0.84	0.24	0.63	0	0.34	0
TRINITY_DN10547_c0_g1	4.59	5.99	5.25	0	0	0	0	0.32	0	15.7	20.55	23.44	0	0.23	0	0	0	0
TRINITY_DN10548_c0_g1	532.54	556.84	547.28	13.96	13.29	14.8	32.11	29.14	27.67	394.66	421.38	400.52	1.69	2.9	1.87	1.91	1.58	1.4
TRINITY_DN10549_c0_g1	21.99	0.09	0	0	0	0	0	0	0	0	0	0	0	0	0	0	0	0
TRINITY_DN1054_c0_g1	8.78	10.09	10.79	75.39	76.77	78.1	93.02	100.2	86.86	16.41	17.75	18.05	46.78	44.73	47.28	49.89	47.63	41.96
TRINITY_DN10550_c0_g1	8	9.21	11.08	16.98	16.95	18.61	61.17	61.12	63.18	9.24	9.23	9.77	25.6	28.12	24.49	71.83	73.17	66.36
TRINITY_DN10551_c0_g1	28.55	34.26	35	45.07	42.41	47.48	44.3	45.57	43.77	38.48	34.48	36.23	42.14	39.37	40.39	20.78	17.97	20.18
TRINITY_DN10551_c0_g2	0.97	0.56	1.25	14.31	12.54	13.12	2.93	2.64	3.94	1.6	0.97	1.27	6.31	8.36	7.59	1.17	1.76	1.08
TRINITY_DN10551_c1_g1	2.68	3.21	0	0	0	0	127.28	165.61	153.88	0	0	0	0	0	0	44.81	24.02	11.23
TRINITY_DN10552_c0_g1	0.69	1.3	0.29	2.94	2.67	3.18	0.1	0.08	0.16	0.57	0.81	1.05	2.15	1.61	2.54	0	0	0
TRINITY_DN10553_c0_g1	4.82	5.74	4.96	5.08	5.75	5.33	3.7	3.82	3.78	4.52	4.77	3.8	3.95	4.78	4.56	1.68	1.99	2
TRINITY_DN10554_c0_g1	0.69	7.35	0.87	0	0.28	0	0	0.46	0.37	0	0	0	0	0.33	0	0	0	0
TRINITY_DN10555_c0_g1	0	0	0	0	0	0	0	0	0	0.39	0.73	2.29	0.39	1.23	1.66	0	0	0
TRINITY_DN10555_c1_g1	1.09	1.31	0	0	0	0	0	0	0	0	0	0	0	0	0	0	0	0
TRINITY_DN10555_c3_g1	0	0	0	0	0	0	0	0	0	0	0	0	0	0	0	0	0	0
TRINITY_DN10556_c0_g1	0	0	4.33	5.65	7.58	10.72	0	0	0	0	4.65	2.73	4.43	3.33	11.5	0	0	0
TRINITY_DN10556_c0_g2	0.1	0.32	0.07	1.52	1.21	1.04	0.33	0.07	0.39	0.58	0.49	0.49	1.3	1.4	1.78	0	0	0
TRINITY_DN10557_c0_g1	0.64	1.43	0.33	6.51	7.58	6.17	1.72	1.44	1.64	0.29	0.6	0.49	1.94	2.77	2.32	0.04	0.28	0.07
TRINITY_DN10558_c0_g1	0.06	0.11	0.06	0.47	0.34	0.35	0.78	0.51	1.96	0	0.23	0.25	0.74	0.75	0.49	0	0	0
TRINITY_DN10558_c0_g2	0	0	0	0	0	0	0	0	0	0	0	0	0	0	0	0	0	0
TRINITY_DN10558_c1_g1	0	0	0	0	0	0	0	0	0	0	0	0	0	0	0	0	0	0
TRINITY_DN10559_c0_g1	0.6	0.66	2.02	7.47	9.04	5.52	1.27	2.92	2.65	11.91	14.63	16.59	3.32	2.94	6.5	1.11	0.18	0.8
TRINITY_DN10559_c0_g2	0	0	0	0	0	6.9	0	0	0	0	0	0	0	0	0	0	0	0
TRINITY_DN1055_c0_g1	0.64	1.25	0.91	21.25	19.51	20.85	4.73	5.96	6.22	1.73	1.52	1.6	36.13	38.06	36.54	1.88	2.78	2.45
TRINITY_DN1055_c1_g1	0	0.14	0	0.98	0.74	0.71	0	0	0	0.53	0.69	0.85	6.21	4.39	5.63	0.14	0.28	0
TRINITY_DN1055_c1_g2	73.86	76.09	76.75	25.76	27.53	31.37	35.47	35.41	36.95	110.12	106.51	99.24	39.87	41.26	39.91	13.41	9.06	8.12
TRINITY_DN1055_c1_g3	0.05	0.21	0.05	0.26	0.4	0.86	0.16	0.31	0.02	0	0.19	0	1.44	2.31	2.18	0.13	0	0
TRINITY_DN1055_c1_g4	0	0	0	0	0.94	2.56	0	1.7	0	0	0	0	0	0	0.51	0	0	0
TRINITY_DN10560_c0_g1	8.08	0	0	3.7	3.08	11.48	0	7.6	6.99	2.28	0	0	2.28	0	0	0	0	0
TRINITY_DN10561_c0_g1	25.92	19.96	37.61	38.21	43.1	40.34	13.27	8.57	8.43	22.97	19.05	28.21	72.61	80.99	60.44	2.62	0	0
TRINITY_DN10561_c1_g1	0	0	0	1.25	3.29	6.03	2.38	0	0	0	1.23	0	6.43	6.52	11.47	0	0	0
TRINITY_DN10562_c0_g1	8.47	2.74	8.78	6.65	10.93	9.02	2.57	5.4	12.53	10.58	8.87	10.49	7.46	8.31	16.98	3.5	2.92	3.92
TRINITY_DN10563_c0_g1	1.82	1.44	1	3.45	5.56	3.38	1.74	4.16	2.87	0.64	0.31	0.51	1.89	2.45	2.31	0.1	0	0.22
TRINITY_DN10564_c0_g1	35.21	27.04	16.16	0	2.09	0	0	0	8.84	29.24	16.01	25.29	2.93	0	0	0	0	0
TRINITY_DN10565_c0_g1	0.47	2.29	0	1.16	2.7	3.42	0	0	0	0.78	0.31	0.45	2	4.21	6.5	0	0.11	0
TRINITY_DN10567_c0_g1	4.79	5.12	4.83	25.26	25.73	25.49	29.76	30.18	31.67	6.33	5.94	6.07	15.9	16.1	17.5	22.94	22.3	19.38
TRINITY_DN10567_c1_g1	1.74	2.33	2.67	68.67	65.88	66.62	3.63	5.32	4.18	3.9	4.07	3.1	49.81	50.46	50.18	1.49	1.33	1.77
TRINITY_DN10568_c0_g1	0.86	0.37	0.41	1.65	1.59	2.84	1.27	0.43	0	0.62	1.87	0.41	3.67	4.51	2.88	0	0	0
TRINITY_DN10569_c0_g1	0	0	0	1.5	1.19	3.23	0	0	0	2.1	1.92	2.49	0.74	0.55	0.37	0	0	0
TRINITY_DN10569_c0_g2	0	0	0	16.73	25.19	22.18	0	0	0	0	0	0	0	0	0	0	0	0
TRINITY_DN1056_c0_g1	2.49	2.87	3.2	23.18	22.48	26.42	1.62	1.97	1.04	3.83	2.86	3.56	22.51	21.58	21.72	1.11	0.67	0.99
TRINITY_DN1056_c0_g2	2.59	3.38	2.65	19.75	18.2	20.07	9.01	10.67	9.25	4.99	5	4.69	21.07	21.18	21.6	3.83	4.44	4.3
TRINITY_DN1056_c1_g1	3.77	5.69	10.99	3.01	1.33	0	0	0	0	1.52	1.48	0	0	0	0	0	0	0
TRINITY_DN1056_c2_g1	12.82	11.23	5.66	0	0	0	0	0	0.32	2.73	1.04	0.24	0	0.56	0	0	0	0.31
TRINITY_DN10570_c0_g1	6.41	4.51	6.22	3.24	3.72	3.75	0.33	0.44	0.14	5.1	4.06	5.08	0	0	0	0.24	0.23	0
TRINITY_DN10571_c0_g1	2.39	3.36	2.83	13.91	12.68	13.98	9.99	9.34	8.87	4.04	3.93	4.68	12.33	12.8	12.02	3.79	3.53	3.18
TRINITY_DN10572_c0_g1	4.38	5.41	0	4.34	0	0	0	0	0	0	0	0	0	0	4.01	0	0	0
TRINITY_DN10573_c0_g1	0	0	6.74	10.28	9.08	6.65	10.3	0.09	17.35	22.7	7.8	19.39	23.45	22.85	8.93	0	0.31	1.53
TRINITY_DN10574_c0_g1	0	0	0	0.61	3.31	2.12	0	0	2.38	0.71	0.62	0	0.71	0.74	0.76	0	0	0
TRINITY_DN10575_c0_g1	0	0	2.91	18.26	16.03	13.57	26.16	25.55	9.86	2.1	2.69	1.16	30.47	33.38	31.35	0	1.21	0.61
TRINITY_DN10576_c0_g1	2.16	2.68	1.67	8.29	4.03	6.87	2.99	0.58	0.86	18.02	12.1	14.09	9.95	7.7	10.12	3.21	5.7	3.51
TRINITY_DN10576_c1_g1	0	0	0	0	0	0	0	0	0	0.41	0	0	2.65	0.41	1.29	0	0	0
TRINITY_DN10577_c0_g1	11.09	6.55	8.62	1.03	1.07	1.64	0.5	0.19	1.14	35.31	42.14	43.17	10.64	11.26	9.55	2.12	1.13	0.46
TRINITY_DN10577_c0_g2	0	0	0	0	0	0	0	0	0	4.19	0	11.95	0	0	0	0	0	0
TRINITY_DN10577_c1_g1	4.62	5.43	4.24	8.93	7.55	6.98	2.09	2.43	2.87	4.92	6.05	3.83	5.63	5.38	6.78	0.17	2.71	1.05
TRINITY_DN10577_c1_g2	71.46	73.48	76.94	9.87	11.41	12.43	355.02	356.57	349	81.49	81.87	74.68	2.48	2.09	2.52	173.57	156.08	151.3
TRINITY_DN10577_c2_g1	1.41	0.4	0	0	0	0	0	0	0	1.66	0.31	0.28	0.65	0.33	0.34	2.17	0	0
TRINITY_DN10577_c3_g1	0	14.76	0	0	0	0	0	0	0	0	0	2.79	5.03	0	0	0	0	0
TRINITY_DN10578_c0_g1	15.05	10.58	7.97	0	0	0	0	0	3.48	20.91	21.59	16.24	0	0	0	0	0	0
TRINITY_DN10579_c0_g1	0	0	0	0	0	0	0	0	0	1.73	0.87	0	1.92	7.44	6.68	0	0	0
TRINITY_DN1057_c0_g1	41.57	48.11	45.45	132.72	136.74	141.46	255.7	278.38	284.95	50.99	46.76	47.64	59.82	61.32	59.59	287.16	268.37	254.85
TRINITY_DN10580_c0_g1	1.11	1.03	0.24	9.95	12.45	9.03	0.37	1.58	0.22	2.21	3.17	2.58	17.57	18.52	16.12	0	0.35	0.29
TRINITY_DN10581_c0_g1	1.54	1.52	1.01	6.65	8.22	7.85	3.32	4.25	3.75	1.53	2.68	2.28	7.74	6.85	8.01	3.42	1.16	0.84
TRINITY_DN10582_c0_g1	0.44	0.84	0.34	2.18	2.01	2.12	0.8	0.44	1.4	0.55	1.09	0.94	1.53	1.06	1.15	0	0	0
TRINITY_DN10583_c0_g1	0.37	0.51	0.51	4.59	5.14	4.7	0.65	0.89	0.79	0.78	0.43	0.73	6.16	7.16	8.06	1.51	1.14	1.39
TRINITY_DN10584_c0_g1	1.3	1.57	0.65	1.4	2.16	1.63	7.31	8.81	3.77	1.72	1.13	1.16	0.96	0.89	1.09	10.67	9.61	9.09
TRINITY_DN10585_c0_g1	0.16	0.63	2.63	17.61	15.23	18.83	1.68	0.37	0.34	6.9	4.47	6.67	35.4	35.91	35.76	1.72	1.77	0.46
TRINITY_DN10585_c0_g2	0	0	6.63	17.74	23.75	9.1	2.89	0	0	1.3	1.46	1.16	7.22	7.95	0	0	0	0
TRINITY_DN10586_c0_g1	0.19	0.19	0.22	0.64	0.64	1.31	2.04	4.08	3.75	0.51	0.33	0.16	0.17	0.34	0.35	0.86	0.47	0
TRINITY_DN10587_c0_g1	0.27	0	0.19	0.51	0.67	0.72	0	0	0	0.08	0	0	1.05	0.61	0.08	0	0	0
TRINITY_DN10588_c0_g1	8.85	4.82	5.58	0	0	0	0.18	0.18	0	1.75	1.02	0.49	0	0	0	0	0	0
TRINITY_DN10589_c0_g1	3.43	3.99	5.3	59.19	54.17	58.95	27.34	29.84	28.42	7.81	7.62	7.39	34.83	33.82	34.56	18.6	17.72	18.67
TRINITY_DN10589_c0_g2	3.41	4.56	4.33	11	10.04	10.28	8.64	7.58	11.22	4.55	5.08	4.42	7.33	7.13	8.35	3.69	3.9	3.56
TRINITY_DN1058_c0_g1	56.56	54.04	53.07	228.11	235.42	224.08	242.26	229.22	240.27	41.82	46.63	48.15	206.8	192.62	197.34	106.55	110.13	90.4
TRINITY_DN1058_c1_g1	41.65	48.52	37.57	232.37	231.62	231.15	465.32	437.01	449.4	65	67.46	63.28	166.99	164	175.65	260.47	245.02	229.33
TRINITY_DN1058_c1_g2	0	0	0	0	0	0	0	10.11	0	0	0	0	0	0	0	0	0	0
TRINITY_DN10590_c0_g1	23.85	23.7	25.67	176.86	166.24	164.45	283.77	269.89	264.04	25.8	27.56	22.79	181.2	187.62	178.43	198.92	176.65	163.95
TRINITY_DN10591_c0_g1	1	0.96	0.76	5.38	4.47	5.31	1.81	1.74	2.04	3.15	3.15	2.83	3.96	3.99	4.04	1.12	1.24	1.28
TRINITY_DN10593_c0_g1	0.44	0.31	0.36	0.44	0.84	1.47	0.94	0.36	0.81	1.37	2.69	1.01	3.1	3.3	4.38	0.41	0.14	0.15
TRINITY_DN10594_c0_g1	0	0.12	0.1	3.78	4.39	4.58	0.19	0.16	0	0	0	0	110.14	120.29	116.01	0.23	0	0
TRINITY_DN10595_c0_g1	7.65	6.51	1.16	17.7	14.36	22.25	6.74	2.41	2.53	0.92	0.78	1.06	6.54	7.12	5.65	0	0	0.14
TRINITY_DN10596_c0_g1	3.66	2.93	3.42	24.88	28.1	34.25	23.89	26	24.49	5.26	5.71	5.13	20.99	18.5	19.06	14.98	12.34	9.88
TRINITY_DN10597_c0_g1	6.16	11.43	4.28	65.47	77.05	91.67	15.31	65.3	6.8	5.77	6.13	8.33	9.95	18.29	13.15	1.8	1.07	0.44
TRINITY_DN10598_c0_g1	54.83	67.05	58.41	313.76	291.56	441.18	236.46	378.44	402.41	64.34	64.24	75.36	419.46	489.71	610.73	360	191.24	210.68
TRINITY_DN10598_c0_g2	0	0	0	0.23	0	0	0	0	10.1	0	0	0	0	0	0	2.89	0	0
TRINITY_DN10599_c0_g1	0	13.71	10.33	7.28	3.28	9.3	7.33	0	4.57	0	0	0	0	0	0	0	0	0
TRINITY_DN1059_c0_g1	34.15	39	36.28	86.25	83.22	89.35	184.92	190.27	179.72	43.79	37.61	38.74	74.03	76.45	78.48	92.59	83.04	78.13
TRINITY_DN1059_c0_g2	0	0.18	0	0.29	1.02	0.15	0	0.2	0	0.62	0.3	0.14	0.31	0	0	0	0	0
TRINITY_DN105_c0_g1	0	0	0	0	0	6.42	0	0	0	0	0	1.88	12.78	0	0	0	0	0
TRINITY_DN105_c0_g2	5.5	4.54	4.55	23.11	22.73	22.31	9.77	10.18	9.85	4.67	4.43	4.39	22.9	24.7	23.59	3.21	2.43	3.26
TRINITY_DN105_c0_g3	0	0	0	0	0	0	0	0	0	1.55	3.71	1.64	5.15	7.49	3.28	0	1.51	1.32
TRINITY_DN105_c0_g4	1.42	1.9	2.49	12.64	14.94	12.14	3.98	3.37	2.81	1.11	1.02	1.46	7.08	10.64	7.42	0.05	0.23	0.53
TRINITY_DN105_c0_g5	6.1	5.07	5.26	76.11	76.81	80.33	33.89	38.67	32.16	7.06	7.61	7.03	65.86	65.66	62.53	18.78	16.62	14.22
TRINITY_DN105_c1_g1	9.54	3.24	1.69	9.89	10.39	14.98	7.1	4.42	5.08	7.27	6.69	4.67	27.55	25.98	27.62	15.22	7.84	4.36
TRINITY_DN105_c2_g1	1.14	1.26	1.51	17.15	14.28	16.42	8.37	10.37	8.96	1.39	1.46	1.44	9.94	8.19	10.25	1.51	1.98	1.87
TRINITY_DN105_c3_g1	5.82	0	0	17.47	2.82	10.16	6.32	0	0	3.96	3.05	1.97	0	7.57	4.42	0	0	5.97
TRINITY_DN105_c6_g1	15.9	21.47	21.75	136.98	151.96	140.34	49.74	47.23	45.23	22.48	25.15	17.97	151.09	111.26	143.52	23.84	23.9	15.1
TRINITY_DN10600_c0_g1	0.19	0.25	0.1	5.38	4.77	4.4	0.62	0.2	0	0.16	0	0	14.6	12.88	16.94	0	0	0
TRINITY_DN10601_c0_g1	3.59	3.83	2.53	6.72	4.98	5.27	0.65	0.73	0.86	4.28	4.17	4.09	12.83	11.23	9.98	1.16	0.91	0.66
TRINITY_DN10601_c0_g2	0.96	0.89	0.58	12.67	11.34	14.71	3.33	1.97	1.74	1.13	0.99	1.62	17.67	20.41	21.12	0.83	1.46	1.08
TRINITY_DN10602_c0_g1	2.53	1.22	1.37	7.28	7.51	5.94	16.08	10.17	10.91	2.35	0.94	3.42	9.97	3.09	2.82	7.08	4.79	5.18
TRINITY_DN10603_c0_g1	0	0	0	0	0	0	0	0	0	0.47	0.66	0.54	0	0	0	0	0	0
TRINITY_DN10603_c0_g2	0	0.35	1.39	5.95	2.93	3.12	1.52	5.14	0	0.28	0.26	0.49	1.11	0	2.37	0	0	0
TRINITY_DN10604_c0_g1	0	0	0	0.41	0.79	0.82	0	0	0	0	0	0	2.5	1.96	2.65	0	0	0
TRINITY_DN10604_c0_g2	0.42	0.06	0.07	13.37	13.89	17.48	0.08	0.23	0	0.6	0.18	0.47	6.72	8.75	8.39	0	0	0
TRINITY_DN10604_c0_g3	4.2	1.04	3.68	6.89	5.47	6.6	6.09	1.24	1.48	6.12	4.52	5.17	9.45	9.97	14.25	1.88	2.4	0
TRINITY_DN10604_c0_g4	0	0	0.6	11.94	10.12	15.17	0	0	0	0.9	0.86	1	35.87	37.67	42.84	0	0	0
TRINITY_DN10605_c0_g1	7.75	17.92	19.23	17.69	21.76	18.02	101.04	86.66	167.33	29.02	58.95	38.64	20.43	27.05	27.75	106.79	150.48	105.29
TRINITY_DN10606_c0_g1	3.11	0.77	1.84	0.85	0.31	0	0	0	0.57	0.59	0.62	0.47	1.96	1.6	2.31	0	0	0
TRINITY_DN10607_c0_g1	0.07	0.14	0	8.2	9.97	10.08	0	0	0	0	0	0	0.38	0.65	0.21	0	0	0
TRINITY_DN10608_c0_g1	0.4	0.05	0.64	0	0	0	0.3	1.73	0.67	2.06	2.28	2.22	0.18	0.09	0.79	0.09	0.31	0
TRINITY_DN10609_c0_g1	8.49	9.45	7.9	10.01	9.14	9.25	24.1	26.24	23.88	7.74	8.29	7.59	7.41	6.58	7.25	12.03	10.19	10.04
TRINITY_DN1060_c0_g1	157.74	172.11	180.28	35.5	32.53	35.54	31.69	34.63	39.83	104.46	90.77	94.45	28.37	27.67	30.1	15.88	16.86	15.91
TRINITY_DN1060_c1_g1	13.57	16.98	16.3	49.08	44.04	49.43	42.85	36.18	38.34	26.37	25.3	27.81	57.53	54.25	56.31	24.56	23.41	17.63
TRINITY_DN1060_c2_g1	278.93	322.13	338.47	0	0	0	14.83	13.69	15.18	330.76	334.19	323.35	0	0.03	0.08	0.44	0.83	0.46
TRINITY_DN1060_c2_g2	18.94	22.78	22.51	5.4	6.49	6.61	12.43	12.27	15.04	19.28	20.55	20.51	3.66	2.99	2.18	6.5	4.96	4.8
TRINITY_DN1060_c2_g3	0	0	0	0	0.44	0	0	0	0	0.69	3.13	0	1.62	0.49	3.45	0	0	0
TRINITY_DN10610_c0_g1	14.7	14.77	17.44	63.6	59.76	65.1	60.95	54.31	57.08	13.99	13.46	13.21	33.78	34	32.75	19.34	19.96	15.86
TRINITY_DN10610_c1_g1	0	0	0	0.1	0	0	1.09	0	0	0.1	0.21	0	0	0.83	0	0	0.48	0.32
TRINITY_DN10611_c0_g1	0.9	0.69	0.77	8.22	9.32	8.03	0.41	0.42	0.29	1.79	0.74	1.31	4.75	3.46	4.24	0.02	0.08	0.04
TRINITY_DN10612_c0_g1	0	0.37	0	0	0.27	0.6	0	2.61	0	0	0	0	0.91	0	0.64	0	0	0
TRINITY_DN10612_c0_g2	0.34	0.08	0	1.28	1.26	0.56	0	0	0	0	0.37	0	3.72	3.53	4.07	0	0	0
TRINITY_DN10612_c0_g3	0.11	0	0	0.46	0.1	0.56	0	0	0	0.1	0	0.37	0.19	0.58	0.71	0	0	0
TRINITY_DN10612_c0_g4	0	0	0	0	0	0	0	0	0	0	0	0	0	0	0	0	0	0
TRINITY_DN10612_c0_g5	0	0	0	2.62	0	0	3.23	0	0	0	0	0	0	0	0	0	0	0
TRINITY_DN10612_c0_g6	0	0	0.99	0.33	0.17	0.17	0.11	0.33	0	0.44	0.09	0.25	1.03	1.04	0.36	0	0	0
TRINITY_DN10613_c0_g1	110.84	117.92	108.42	538.18	529.16	538.35	17.79	22.03	21.75	236.8	234.05	238.25	459.72	475.34	469.68	5.29	4.73	3.42
TRINITY_DN10613_c1_g1	0	0	0	0	5.09	0	0	0	0	0	5.35	15.45	0	0	0	0	0	0
TRINITY_DN10613_c1_g2	0	1.15	0	1.72	1.24	2.48	0.09	0	0	1.63	2.2	2.15	1.85	1.98	1.86	0	0	0.46
TRINITY_DN10614_c0_g1	75.8	64.46	60.63	34.69	42.57	45.88	27.7	23.82	17.65	26.17	18.61	19.42	29.19	38.1	48.24	2	5.12	1.23
TRINITY_DN10614_c1_g1	0	0	0	0.15	0.15	0.62	0.21	0	1.12	0	0.16	0.15	0.79	0.32	0.33	0	0	0
TRINITY_DN10614_c1_g2	0	0	0	0.85	0.1	0.47	0	0	0	0	0.1	0	0.39	0.89	0.72	0	0.09	0
TRINITY_DN10614_c2_g1	0	0	0	0.36	0.61	0	0	0.33	0	0.13	0	0.36	0.63	0	1.58	0	0	0
TRINITY_DN10615_c0_g1	0.25	1.26	1.65	58.41	52.83	56.85	0.7	1.1	0.2	0.87	0.64	0.56	46.25	45.95	49.95	0.25	0.94	0.54
TRINITY_DN10615_c1_g1	0	0	0	0	0	0	0	0	0	0	0	0	1.36	1.87	0.48	0	0	0
TRINITY_DN10615_c1_g2	0	0	0	0	0	0	0	0	0	0	0	0	0	0	0	0	0	0
TRINITY_DN10616_c0_g1	0	0.93	1.05	2.05	0.61	0	0	0	0.88	0.79	2.75	2.93	2.39	3.37	0.86	11.22	0	1.11
TRINITY_DN10617_c0_g1	0	0	0	0.07	0	0.42	0.96	0.19	1.89	0.29	0.37	0.28	2.89	2.76	3.48	0	0.07	0.22
TRINITY_DN10617_c0_g2	0.55	1.83	0	0	0	0	0	0	0	0	0	0.22	0	0	0	0	0	0
TRINITY_DN10617_c0_g3	2.55	0	0	0	0	0	0	0	0	0	2.29	1.74	5.85	0	0	0	0	0
TRINITY_DN10618_c0_g1	0	0.19	0.17	1.17	1.47	0.92	0.53	1.15	1.71	0.75	1.28	1.2	0.64	0.74	1.16	0.99	0.73	0.55
TRINITY_DN10619_c0_g1	1.09	1.11	0.72	5.07	6.22	7.48	1.51	1.34	0.85	1.51	1.4	1.76	7.49	9.44	8.2	0.68	0.81	1.44
TRINITY_DN1061_c0_g1	21.43	23.48	30.27	139.8	137.96	138.8	99.93	111.87	97.58	40.25	40.09	39.62	116.21	105.04	107.77	67.58	59.87	55.53
TRINITY_DN1061_c1_g1	5.82	6.41	4.33	58.19	55.78	53.49	102.01	103.1	104.2	4.03	4.7	5.11	25.13	26.34	25.71	24.79	27.16	21.63
TRINITY_DN10620_c0_g1	2.19	2.05	0.98	91.94	81.94	90	5.3	3.17	4.17	3.46	3.57	4.63	102.57	101.02	103.99	10.89	7.32	11.95
TRINITY_DN10621_c0_g1	156.51	176.71	173.84	910.19	870.45	966.19	1027.29	1064.39	996.38	268.68	266.5	272.52	593.41	591.02	608.78	1039.03	1011.41	930.87
TRINITY_DN10621_c0_g2	0	0	0	1.51	1.31	1.38	0	0	0	0	0	0	2.18	1.82	2.4	0	0	0
TRINITY_DN10621_c1_g1	0.18	0.08	0.66	0.72	0.23	0.36	0.29	0	0.78	0.08	0	0.07	0.15	0	0	0	0	0
TRINITY_DN10621_c1_g2	0	0	0	0	0	0	0	0	0	0	0	0	0	0	0	0	0	0
TRINITY_DN10621_c2_g1	0.27	0.38	1.04	0	0	0	0	0.9	0	0.35	0.12	0.44	0	0	0	0	0	0
TRINITY_DN10622_c0_g1	0	0.17	0	0	0	0.14	0.53	0	0	0	0	0	0	0	0.14	0.12	8.75	0.37
TRINITY_DN10622_c0_g2	0	0	0	0	0	0	0	0	0	0	0	0	0	0	0	0	0	0
TRINITY_DN10622_c0_g3	0	0	0	0	0	0	0.42	0	0	0	0	0	0	0	0	0	2.25	0
TRINITY_DN10622_c0_g4	0	0	0	0	0	0	0	0	0	0	0	0	0	0	0	0	4.57	0
TRINITY_DN10622_c0_g5	0	0	0	0	0	0	0	0	0	0	0	0	0	0	0	0	0	0
TRINITY_DN10622_c0_g6	0	0	0	0	0	0	1.77	0	0	0	0	0	0	0	0	0	2.39	0
TRINITY_DN10622_c0_g7	0	0	0	0	0	0.08	0.72	0	0	0	0	0	0	0	0	0	1.4	0.32
TRINITY_DN10623_c0_g1	0.19	0.26	0.56	1.88	2.17	2	1.48	3.82	2.68	1.3	0.67	1.08	1.32	1.19	2.11	0.37	0.28	0.31
TRINITY_DN10624_c0_g1	1.91	1.73	2.21	0.66	0.21	0.25	0.94	1.04	1.27	0.58	0.91	0.67	0.05	0	0.05	1.36	0.48	1.34
TRINITY_DN10624_c1_g1	4.16	7.41	5.57	22.89	6.76	23.72	18.82	8.23	2.4	0	0	0	0	0	0	0	0	0
TRINITY_DN10624_c2_g1	6.16	7.83	8.37	26.18	24.35	25.46	10.97	8.32	10.23	14.29	11.69	11.87	22.43	24.26	25.57	2.12	2.52	2.49
TRINITY_DN10624_c2_g2	0	0	0	0	0	0	0	0	0	0	0	0	5.35	0	0	0	0	0
TRINITY_DN10624_c3_g1	4.44	4.21	5.44	0	0	0	0	0	0	11.13	11.06	14.26	0	0	0	0	0	0
TRINITY_DN10625_c0_g1	26.36	32.21	24.24	19.69	23.15	23.5	14.95	16.98	19.24	14.8	16.63	16.98	22.4	21.73	24.93	9.95	9.8	5.96
TRINITY_DN10626_c0_g1	0.27	1.21	2.19	3.91	4.69	4.81	0.41	1.23	0	0.25	0.71	0.89	3.81	3.77	2.55	0	0	0
TRINITY_DN10627_c0_g1	2.09	3.27	4.17	5.03	1.76	3.58	0	1.3	1.36	1.28	2.01	1.22	3.94	5.23	2.91	0	0	0.64
TRINITY_DN10627_c0_g2	0.8	0.12	0.39	1.33	1.12	1.33	0.41	0.43	0.4	0.82	0.72	0.53	1.39	1.1	2.06	0.59	0.14	0.28
TRINITY_DN10627_c0_g3	2.11	2.25	1.17	0	0	0	0.11	0.21	0.47	10.01	11.59	12.02	0	0	0	0	0	0
TRINITY_DN10627_c0_g4	4.27	8.19	5.56	0	0	0	1.79	0	0	8.7	11.56	2.63	0	0.63	0	0	0	0
TRINITY_DN10627_c0_g5	0	0	0	0	2.12	14.97	0	0	0	0	0	0	0	0	0	0	0	0
TRINITY_DN10627_c1_g1	42.63	41.35	45.75	33.11	33.39	33.66	47.16	50.39	47.87	51.4	53.3	53.22	25.84	26.2	25.44	13.59	13.09	13.19
TRINITY_DN10628_c0_g1	3.19	8.38	6.43	7.91	8.88	10.56	11.91	8.91	15.58	12.05	10.92	15.46	19.8	13.02	26.76	2.04	1.59	3.54
TRINITY_DN10628_c1_g1	0.8	3.15	0.97	0	0	0	0	0	0	1.21	0	0.43	0	0	0	0	0	0
TRINITY_DN10628_c2_g1	0	0	0	0	0	0	0	10.49	0	2.97	0	0	0	0	0	0	0	0
TRINITY_DN10628_c3_g1	0	0	0	0	0	0	0	0	0	0	0	0	0	0	0	0	0	0
TRINITY_DN10629_c0_g1	0.08	0	0	0.11	0.13	0.31	1.29	0	0.18	4.65	7.33	5.22	12.2	12.52	11.77	6.71	4.43	8.57
TRINITY_DN10629_c0_g2	0	0	0	0	3.1	0	0	0	0	0	0	0	0	0	0	0	0	0
TRINITY_DN10629_c0_g3	0	0	0	0	0	5.35	0	0	0	0	0	0	0	0	0	0	0	0
TRINITY_DN10629_c0_g4	0	0	0	0.45	0.41	1.01	0	0	2.9	0	0	0	0	0	0	0	0	0
TRINITY_DN10629_c1_g1	0.43	0	0	0.44	0.27	0.97	0	0.35	0	0.09	0.19	0	0.37	0.56	0.1	0	0	0
TRINITY_DN1062_c0_g1	21.99	21.99	22.25	168.17	164.59	172.43	93.95	96.25	99.65	33.33	31.78	29.96	109.03	113.39	115.95	60.95	61.55	53.96
TRINITY_DN1062_c1_g1	39.29	41.96	41.61	33.32	33.86	32.34	28.69	23.85	27.17	33.86	26.01	27.51	25.52	28.91	29.29	15.3	16.55	12.84
TRINITY_DN1062_c3_g1	0	0	0	0	10.18	0	0	0	0	0	0	11.58	0	0	0	0	0	0
TRINITY_DN10630_c0_g1	0.55	0.16	0.26	9.42	7.69	7.06	4.24	6.29	3.63	0.42	0.95	0.72	27.78	30.31	27.66	4.46	3.25	3
TRINITY_DN10631_c0_g1	0.54	0	0	0.9	0.44	0.24	0.33	0.68	0.28	0.24	0	0	0.73	0.99	1.53	0	0	0
TRINITY_DN10632_c0_g1	0	0.94	0	0.35	0.66	0.43	0	0	0	0.86	0.24	0.32	2.01	3.13	2.42	0	0	0
TRINITY_DN10632_c0_g2	0	0	0	0.25	0.08	0.42	0	0.09	0.04	0.33	0.19	0.33	0.83	1.02	0.76	0.13	0.03	0
TRINITY_DN10633_c0_g1	0.23	0.24	0	2.7	1.72	2.22	11.84	8.51	9.45	0	0	0	0.62	1.05	0	1.51	4.87	3.21
TRINITY_DN10634_c0_g1	0	0	0	0	0	0	0	0	0	0	0	0.76	1.1	0	1.19	0	0	1.62
TRINITY_DN10634_c0_g2	0	0	0	0	0	0	0	0	0	13.64	25.63	25.96	0	0	0	0	9.57	0
TRINITY_DN10635_c0_g1	29.87	28.57	25.69	1.98	0.83	1.62	2.54	0.78	0.81	46.03	46.1	45.68	8.85	6.71	7.01	0.51	0.16	0
TRINITY_DN10635_c1_g1	0	0	0	0	0	0	0	0	0	1.17	1.24	1.04	0	0	0	0	0	0
TRINITY_DN10636_c0_g1	0.79	1.08	0.92	0.16	0.84	0.36	8.2	0.21	1	0.6	1.11	0.8	0.32	0.17	0.95	0	4.55	2.6
TRINITY_DN10637_c0_g1	0	0	0	0	0	0	0	0	0	1.39	2.2	1.9	0.16	0	0	0	0.29	0
TRINITY_DN10637_c0_g2	0	0	0	0	0	0	0	0	0	0.72	0.63	0	0.72	0	0	0	0	0
TRINITY_DN10637_c0_g3	0	0	0	0	0	0	0	0	0	0	0	0	0.95	0	1.02	0	0	0
TRINITY_DN10637_c0_g4	0.03	0	0.09	0	0	0	0	0	0	0.78	0.72	0.54	0.46	0.68	0.49	0.02	0.04	0.16
TRINITY_DN10637_c1_g1	0	0	0	0	0	0	0	0	0	0	0	0	1.44	0	0	0	2.91	0
TRINITY_DN10638_c0_g1	7.26	7.74	10.08	24.52	25.91	23.82	18.34	17.4	19.62	10.12	9.21	10.14	26.48	27.65	24.27	9.03	6.16	7.14
TRINITY_DN10638_c0_g2	0	0	0	0.6	0.64	0.42	0.13	0.21	0.24	0.21	0.35	0.28	0.41	0.86	0.61	0.06	0	0
TRINITY_DN10639_c0_g1	2.94	2.14	0.41	5.95	6.03	6.09	3.42	3.45	5.07	2.94	3.84	3.72	5.47	4.55	4.3	3.47	4.93	5.61
TRINITY_DN1063_c0_g1	32.24	34.26	32.32	102.5	112.15	106.26	876.12	892.72	828.74	197.19	180.35	206.78	78.79	81.06	78.45	500.46	509.6	443.87
TRINITY_DN1063_c2_g1	0.71	0.13	0	0	0	0	12.95	17.5	19.48	3.56	3.16	4.05	0	0	0	15.56	18.37	9.28
TRINITY_DN1063_c5_g1	6.02	5.74	5.14	50.39	51.5	49.34	16.5	16.57	16.96	14.2	10.27	11.69	46.78	50.15	47.84	13.25	12.35	13.28
TRINITY_DN1063_c6_g1	0.25	0.33	0	0	0	0	0	0	0	0.94	1.09	1.05	0	0	0	0	0	0
TRINITY_DN10640_c0_g1	0	0.04	0	2.6	3.54	3.28	0	0	0	0.58	1.09	0.42	2.42	2.2	2.21	0	0	0
TRINITY_DN10640_c0_g2	0.37	0.36	0.14	2.53	3.33	3.97	0.06	0.63	0.05	0.44	0.61	0.74	2.97	2.1	2	0	0	0
TRINITY_DN10641_c0_g1	0	0	0	0	0	0	0	0	0	4.3	5.49	3.47	4.34	5.64	5.81	4.32	1.78	2.88
TRINITY_DN10642_c0_g1	3.14	2.01	3.07	53.59	58.28	54.96	89.28	98.01	87.72	16.2	10.87	13.81	81.33	86.6	80.78	122.06	116.36	102.76
TRINITY_DN10642_c0_g2	1.71	1.02	1.59	10.1	6.76	7.8	0.21	2.32	0	1.19	1.41	0.49	12.17	10.67	10.41	0.3	0.52	0.53
TRINITY_DN10642_c0_g3	2.72	2.48	2.81	48.01	43.35	46.5	64.17	65.82	68.53	7.22	8.7	7.36	52.28	54.36	45.63	52.45	48.92	43.85
TRINITY_DN10642_c1_g1	9.44	14.51	12.79	18.09	15	7.17	6.68	1.98	2.71	14.85	5.93	4.56	13.07	9.15	9.78	3.08	8.95	3.3
TRINITY_DN10642_c2_g1	1.54	2.48	2.1	13.39	13.26	12.07	6.19	5.39	7.45	3.4	3.16	3.1	13.55	14.72	13.82	5.14	4.77	5.07
TRINITY_DN10642_c3_g1	2.36	1.11	1.9	16.6	13.54	16.05	0.12	1.37	1.1	1.18	0.69	0.89	8.37	8.85	6.62	0	0	0
TRINITY_DN10643_c0_g1	2.07	2.49	2.34	0.42	0.35	0.18	0.59	0.51	0.78	0	0.09	0	0	0.09	0	0	0	0.09
TRINITY_DN10643_c0_g2	0.37	0	0	0	0	0	0	0	0	2.05	2.22	1.73	0.68	1.04	0.36	0	0	0
TRINITY_DN10644_c0_g1	0	0	0	0	0	0	0	0	0	0	0.09	0.17	0.09	0.18	0.09	0	0	0.18
TRINITY_DN10644_c0_g2	0.34	1.19	0.42	2.64	4.89	2.53	1.42	0.97	2.68	2.62	3.8	1.25	3.72	1.92	3.93	2.11	1.43	1.81
TRINITY_DN10644_c0_g3	0.69	0.55	0.08	0.63	0.99	1.86	0.25	1.06	1.13	0	0	0	0	0	0	0	0	0
TRINITY_DN10645_c0_g1	1.27	0	0.36	2.6	3.01	5.97	0.68	0	0	1.1	2.32	2.5	2.9	2.53	2.5	0	0	0
TRINITY_DN10647_c0_g1	0.04	0.2	0.26	15.8	15.99	16.52	1.71	1.22	1.95	0.62	0.12	0.34	13.27	13.24	16.71	0.06	0	0
TRINITY_DN10648_c0_g1	0	0	0	2.64	0	0	5.28	0	0	0	0	0	3.31	3.72	0	0	0	0
TRINITY_DN10649_c0_g1	0	2.27	2.13	7.4	5.45	3.69	3.95	5.38	0	0.63	1.47	1.35	2.19	1.92	2.3	1.38	0.89	1.1
TRINITY_DN1064_c0_g1	1.43	1.23	1.61	6.98	6.23	6.37	0.85	1.12	1.58	1.15	1.52	0.98	4.87	5.03	4.18	0.68	0.71	0.52
TRINITY_DN10650_c0_g1	1.49	1.62	2.86	46.37	43.66	48.63	0.62	0.55	0.23	3.97	3.34	3.44	59.71	58.94	57.9	0.04	0.26	0.68
TRINITY_DN10651_c0_g1	0.26	0	0	0.44	0.43	1.71	0	0.99	0	0.72	0	0.21	2.61	2.18	1.5	0	0	0
TRINITY_DN10651_c0_g2	0.6	0.47	0.04	3.45	1.94	1.73	0.44	0.15	0.21	0.85	0.77	0.94	2.18	2.25	1.84	0	0	0
TRINITY_DN10651_c0_g3	0.45	0.26	0.1	0.37	0.31	0.37	0.4	0.15	0	0.23	0.47	0.33	1.23	0.31	1.75	0	0.43	0
TRINITY_DN10651_c0_g4	0	0	0	0	0	0	0	0	0	0	0	0	0	0	1.99	0	0	0
TRINITY_DN10651_c0_g5	0	0	0	0	0	0	0	0	0	0	0	0	0	1.87	1.87	0	0	0
TRINITY_DN10651_c1_g1	0	0	0	0.45	5.86	3.08	0	0.79	0	0	0	0	0	0	0	0	0	0
TRINITY_DN10652_c0_g1	10.38	7.79	14.02	15.54	17.02	19.29	5.45	6.9	12.27	7.93	9	9.38	7.49	9.57	9.14	2.3	5.46	7.06
TRINITY_DN10653_c0_g1	0	0.47	0	1.73	1.3	1.14	0	0	0.45	3.19	6.09	2.56	11.39	13.47	10.51	0	0	0
TRINITY_DN10654_c0_g1	0.15	0.24	0.1	18.24	17.71	17.36	0.57	0.75	0.34	0.99	0.69	0.8	9.96	9.22	9.83	0.23	0.2	0.18
TRINITY_DN10655_c0_g1	3.29	4.15	2.46	31.71	36.12	32.96	10.54	9.2	12.31	3.76	3.12	2.37	20	18.92	20.38	4.49	1.92	3.07
TRINITY_DN10656_c0_g1	0.49	0.51	0.58	10.1	12.34	10.62	3.86	4.19	1.27	0.44	1.26	1.18	4.12	4.42	7.99	0.23	0.2	0.48
TRINITY_DN10657_c0_g1	0	0	0	3.62	0	1.08	0	0	0	0	0	0	0	0	0	0	0	0
TRINITY_DN10658_c0_g1	0.5	0.32	0.28	3.51	2.93	3.82	0.9	0.78	1.57	0.39	0.53	0.49	1.41	0.95	1.72	0.1	0.04	0.12
TRINITY_DN10659_c0_g1	24.7	20.43	23.3	10.97	13.21	10.97	9.03	9.34	9.33	43.96	38.45	44.92	9.84	8.96	8.62	5.34	4.03	4.91
TRINITY_DN10659_c0_g2	1.8	0.71	1.34	8.21	10.81	6.07	11.19	6.34	9.92	1.99	2.54	2.46	8.11	7.89	6.84	3.79	3.67	4.81
TRINITY_DN1065_c0_g1	15.07	16.08	15.92	8.55	7.88	8.76	3.39	4.18	2.64	14.49	13.58	14.28	10.29	9.1	8.85	0.46	0.78	0.79
TRINITY_DN1065_c1_g1	1.34	0.53	0.67	4.47	6.8	3.12	2.13	1.68	0.22	1.81	1.99	1.86	5.86	5.83	4.54	0	0.11	0
TRINITY_DN10660_c0_g1	0	0	0	0	0	0	0	0	0	0	0	0	9.45	5.83	12.68	0	0	0
TRINITY_DN10661_c0_g1	1.52	1.81	1.54	0.09	0	0	30.56	36.57	34.72	1.13	1.51	0.63	0.28	0	0.1	25.83	25.13	19.45
TRINITY_DN10661_c0_g2	6.92	6.65	7.97	68.97	66.61	64.75	484.12	452.21	472.44	15.22	16.04	14.61	114.19	113.94	115.44	200.25	200.91	186.27
TRINITY_DN10661_c0_g3	3.32	2.89	2.9	47.79	45.67	44.11	1.42	1.3	1.91	14.53	13.59	14.31	128.19	129.09	128.28	47.9	45.2	43.62
TRINITY_DN10661_c0_g4	0.97	0.72	0.65	1.9	1.66	1.67	28.82	30.94	33.14	1.84	1.52	1.54	0.75	0.62	0.75	11.55	12.14	11.97
TRINITY_DN10661_c1_g1	0	0	0	0	0	0	0	0	2.78	0	0	0	0	0	0	0	0	0
TRINITY_DN10662_c0_g1	1.06	0.57	3.53	2.85	5.37	3.25	2.61	1.98	1.67	0	0.23	0	0.24	0	1.74	0	0	0
TRINITY_DN10662_c0_g2	0	0	0	8.79	9.76	0	0	0	22.1	0	0	0	2.73	3.05	3.03	0	0	0
TRINITY_DN10663_c0_g1	1.58	1.53	2.35	4.99	4.85	6.22	2.46	4.37	2.53	2.24	2.24	2.26	5.07	6.46	5.99	0.96	1.08	0.98
TRINITY_DN10663_c1_g1	0.45	0.11	0	0.28	0.48	0.38	0.64	0.88	0	0	0	0	0	0	0	0	0	0
TRINITY_DN10664_c0_g1	0.49	0.52	0.48	0.9	0.74	0.77	0.04	0.18	0.08	0.5	0.38	0.39	8.74	8.12	9.71	0	0	0.12
TRINITY_DN10664_c0_g2	0.06	0.15	0.13	18.73	19.21	18.88	1.68	1.54	2.07	0.04	0.03	0.01	0.18	0.21	0.21	0	0	0.02
TRINITY_DN10664_c0_g3	0.25	0.04	0.42	2.18	1.74	2.17	0.32	0.52	0.34	0.04	0.09	0.04	0.04	0.04	0.04	0	0	0
TRINITY_DN10664_c2_g1	0	0	0	0	0	0	0	0	0	0	0	0	0	0	0	0	0	0
TRINITY_DN10664_c3_g1	0	0	0	0	0	0	0	0	0	0	0	0	2.91	7.92	4.78	0	0	0
TRINITY_DN10665_c0_g1	0.77	0.72	1.31	3.4	3.21	3.24	0.33	0.32	0.59	0.78	0.5	0.58	3.32	3.53	4.34	0	0.03	0.06
TRINITY_DN10666_c0_g1	0.4	1.68	1.37	7.16	1.9	3.34	1.68	0	10.56	1.49	1.58	0	0	0	4.36	0	0	0
TRINITY_DN10666_c0_g2	6.8	0	0	1.55	0	0	0	0	0	0	0	1.2	0	2.08	0	0	0	0
TRINITY_DN10666_c1_g1	0	0	0	0	0	0	0	0	0	0	0	0	0	0	0	0	0	0
TRINITY_DN10667_c0_g1	0	0	0	0	0	0	2.45	0	1.62	0	0	1.01	0	7.74	7.61	8.61	1.71	0
TRINITY_DN10668_c0_g1	0	0	0	0	1.61	1.08	5.04	0	0	1.07	0.9	1.5	0	0	0	0	0	0
TRINITY_DN10668_c0_g2	1.52	0.91	1.02	0	0.6	3.09	0	1.23	0	1.54	0	0	0.77	1.63	0	0	0	0
TRINITY_DN10669_c0_g1	0	0	0	21.6	17.5	19.94	0	0	0	0.3	0.6	0.14	6.13	7.44	8.66	0	0	0
TRINITY_DN10669_c0_g2	0.9	0	0.89	32.12	40.64	33.19	1.43	0	6.01	0	0	0	0	0	0	0	0	0
TRINITY_DN1066_c0_g1	5.56	6.12	6.03	23.01	21.84	20.78	10.11	13.69	10.07	11.94	12.62	10.63	27.21	28.17	27.1	10.44	7.89	7.87
TRINITY_DN10670_c0_g1	0.52	0.87	1.03	3.95	3.59	4.06	0.19	0.66	0.09	0.83	0.76	1.38	9.6	8.05	7.39	0	0.07	0
TRINITY_DN10671_c0_g1	6.39	8.84	3.83	0	0	0	0	0	0	30.42	36.67	37.44	0	0	0	0	0	0
TRINITY_DN10672_c0_g1	0.62	0.91	1.67	31.83	29.63	30.4	0.32	0.82	0.29	2.66	2.34	1.97	58.4	59.31	58.98	0.02	0	0
TRINITY_DN10672_c0_g2	0	0	0.45	1.21	1.15	3.28	0.47	0	0	0.83	1.07	0.38	3.74	3.43	2.64	2.88	1.2	0
TRINITY_DN10673_c1_g1	0	0	0	0	0	0	0	0	0	0	0	0	0	0	0	0	0	0
TRINITY_DN10674_c0_g1	0.98	0.3	3.52	58.57	61.28	56.56	1.01	0.8	0.31	0.27	0.13	0.25	36.33	37.8	35.67	0.39	0	0
TRINITY_DN10674_c1_g1	1.21	0.87	1.3	14.08	13.96	15	2.69	3.04	2.77	2.03	2.15	1.95	14.29	14.59	14.48	2.99	2.28	1.55
TRINITY_DN10675_c0_g1	0	0	0	0.64	0	0	0	0	0	2.23	1.96	1.11	2.98	0.79	3.2	0	0	0
TRINITY_DN10675_c1_g1	0	12.53	0	0	0	0	0	0	0	4.78	9.48	2.93	0	0	0	0	0	0
TRINITY_DN10676_c0_g1	3.65	0	0	0	1.47	12.34	0	0	4.21	0	4.91	0	16.33	11.28	20.28	0	0	0
TRINITY_DN10677_c0_g1	0.29	0.75	0.48	3.04	2.49	2.65	1.08	1.04	1.17	0.2	0.28	0.38	1.51	2.21	1.92	0	0	0
TRINITY_DN10677_c0_g2	0.12	0	0	0.86	0.78	0.38	0.39	0	0	0.3	0.3	0.38	1.87	1.59	1.76	0	0	0
TRINITY_DN10678_c0_g1	0.55	0.24	0	1.26	1.17	0.35	0.13	0.06	0.27	0.47	5.4	0.21	1.23	0.78	0.92	0.05	0	0
TRINITY_DN10679_c0_g2	0	86.82	0	0	7.39	0	0	18.61	5.13	0	0	0	0	0	0	0	0	0
TRINITY_DN1067_c0_g1	4.51	5.31	5.49	28.44	27.77	29.39	21.18	24.8	19.51	5.4	6.16	5.95	13	12.59	12.66	6.31	4.31	4.94
TRINITY_DN10680_c0_g1	3.58	3.43	2.75	2.12	2.16	2.34	5.54	5.38	4.45	2.47	2.97	2.18	2.42	0.81	1.65	1.94	1.64	1.78
TRINITY_DN10680_c0_g2	2.25	0	1.79	0	0	0	0	0	0	0	0.82	0	0	1.02	3.64	0	0	0
TRINITY_DN10682_c0_g1	0	0	0	0	0	0	0	0	0	0	2.11	11.34	21.5	21	14.89	4.07	0	0
TRINITY_DN10683_c0_g1	47.26	53.59	53.74	0	0	0	3.53	3.44	5.45	54.79	53	54.1	0	0	0	0.11	0.22	0.08
TRINITY_DN10684_c0_g1	1.13	0.31	0.47	14.32	16.93	17.28	7.17	12.19	6.2	0	0.71	0.48	1.5	6.37	6.84	0	0.73	0.46
TRINITY_DN10685_c0_g1	20.97	19.03	26.49	87.57	81.47	84.97	38.78	45.44	50.08	0	0	0.21	0	0	0	0	0	0
TRINITY_DN10686_c0_g1	0.13	0.06	0.41	3.49	5.46	4.24	5	5.76	6.34	1.08	0.71	0.61	7.22	7.48	6.72	4.8	3.99	3.65
TRINITY_DN10687_c0_g1	0.82	0	0	2.18	4.36	2.18	0.32	0.64	0	0.47	0.22	0.21	12.76	15.37	12.2	0	0	0
TRINITY_DN10688_c0_g1	18.01	17.93	15.69	41.9	38.55	42.84	23.81	24.51	25.63	11.82	7.44	6.4	7.77	12.93	9.62	0.14	0.33	0.7
TRINITY_DN10688_c0_g2	1.31	0	0.21	2.62	1.99	1.4	0.64	1.87	0	0	0	0	0	0	0	0	0	0
TRINITY_DN10688_c1_g1	78.57	84.44	98.22	125.12	141.74	152.73	406.69	382.93	415.49	72.91	80.88	83.68	134.31	127.44	131.91	278.17	289.85	255.61
TRINITY_DN10689_c0_g1	0.7	0.8	0.81	3.51	3.29	3.67	0.61	0.63	0.54	0.96	0.83	0.81	3.32	3.4	2.98	0.23	0.32	0.23
TRINITY_DN1068_c0_g1	9.4	8.1	8.8	38.81	35.95	34.43	19.1	14.97	18.25	7.43	7	7.27	22.35	19.82	21.21	13.52	13.12	12.4
TRINITY_DN1068_c0_g2	11.91	13.36	15.24	31.26	29.88	35.78	14.44	15.51	15.15	11.05	10.33	10.55	26.19	28.32	29.51	18.79	21.89	17.9
TRINITY_DN1068_c1_g1	29.63	27.51	31.23	301.97	329.72	297.48	120.36	120.4	119.95	20.96	20.55	21.43	238.72	240.9	227.72	16.48	16.66	14.3
TRINITY_DN10690_c0_g1	0	0.81	0	0	0	0	0	0	0	6.15	5.4	2.07	26	21.56	19.03	0.86	2.06	0
TRINITY_DN10691_c0_g1	6.74	5.65	5.88	7.24	8.74	7.35	1.71	2.7	2.06	4.17	4.41	3.25	13.05	24.53	13.67	0.19	1.87	1.55
TRINITY_DN10691_c1_g1	0.44	0.4	0.67	5.67	4.06	4.56	0.22	0.41	0.35	1.11	0.89	0.79	5.69	4.97	5.35	0	0.04	0.02
TRINITY_DN10692_c0_g1	0.24	1.75	0	15.32	17.26	14.83	4.03	4.93	1.73	0	0	0	12.22	11.37	13.29	0.44	0.2	0.23
TRINITY_DN10693_c0_g1	14788	16447.5	15854.1	0.08	0.15	0.17	714.78	722.41	647.74	13439.8	13484.8	13241.8	0.08	0.22	0.27	34.21	31.94	27.82
TRINITY_DN10693_c0_g2	3385.1	3560.48	3491.94	0	0	0.04	222.38	191.39	216.16	3101	2976.07	2931.79	0	0.05	0.17	7.34	8.9	9.1
TRINITY_DN10693_c3_g1	2831.8	2971.55	2985.75	0.08	0.32	0.11	198.28	167.67	177.91	2740.4	2650.1	2589.59	0.03	0.08	0	10.18	6.81	7.88
TRINITY_DN10694_c0_g1	4.69	4.09	6.05	21.49	21.35	20.86	24.2	25.96	20.38	6.86	6.58	6.85	22.66	24.11	23.7	10.62	13.32	11.67
TRINITY_DN10695_c0_g1	0.58	0.3	0.12	0	0	0	0	0	0	10.02	10.68	9.32	0	0	0.05	0	0	0
TRINITY_DN10696_c0_g1	1.03	0.37	0.43	3.73	5.35	4.07	0	0	0.13	0.4	0.34	0.64	0.22	0.22	0	0	0	0
TRINITY_DN10697_c0_g1	0	0	0	0	0	0	0	0	0	0	0	0	0	0	0	0	0	0
TRINITY_DN10697_c1_g1	10.52	10.57	9.08	50.29	56.5	56.1	44.44	51.74	46.49	13.24	12.84	21.33	42.06	38.84	39.33	20.74	21.92	21.62
TRINITY_DN10697_c1_g2	0	0	0	0	0	0	0	0	0	0	0	2	6.86	0	0	0	0	0
TRINITY_DN10698_c0_g1	0.44	0.07	0	0.06	0.06	0	0	0	0	0.63	1.15	0.62	1	0.75	1.12	0	0	0
TRINITY_DN10698_c0_g2	0.39	0.31	0.21	2.25	2.51	3	0.74	0.63	0.06	0.52	0.14	0.2	4.33	3.57	2.19	0	0	0.27
TRINITY_DN10698_c0_g3	0	0	0	0	0	0	0	0	0	2.76	0.42	1.49	1.38	2.38	3.4	0	0	0
TRINITY_DN10699_c0_g1	3.86	3.62	2.78	0	0.04	0	0.2	0.19	0.16	1.77	1.93	2.75	0	0	0	0	0	0
TRINITY_DN1069_c0_g1	23.5	26.58	23.51	22.15	18.32	23.47	17.06	20.46	16.55	28.33	27.76	32.17	24.87	23.25	27.26	11.04	13.44	8.16
TRINITY_DN1069_c1_g1	3.02	2.73	2.43	61.7	66.39	63.54	3.47	4.37	1.53	0	0	0	32.71	33.4	33.6	0.05	0	0.05
TRINITY_DN1069_c1_g2	8.33	12.37	12.99	19.7	19.37	20.22	6.82	8.09	6.15	6.67	6.6	8.04	13.94	15.74	14.26	5.28	5.28	4.43
TRINITY_DN1069_c2_g1	7.15	7.86	8.33	74.48	63.44	69.52	24.66	31.64	28.5	16.46	17.27	18.18	79.97	81.27	82.75	22.19	21.02	21.94
TRINITY_DN1069_c2_g2	33	30.26	34.91	71.8	77.72	77.99	55.62	54.59	59.87	31.08	33.2	30.71	59.22	64.63	62.7	48.54	45.45	40.14
TRINITY_DN1069_c3_g1	0	4.18	9.45	0	0	0	0	0	0	25.16	12.86	11.95	0	0	0	0	0	0
TRINITY_DN1069_c4_g1	0	0	0	0	1.95	0	0	0	0	0	2.15	0	12.88	9.7	9.53	6.8	0	0
TRINITY_DN106_c0_g1	0.47	0	0	11.79	6.98	7.42	2.02	0	1.48	0.43	0.62	0.19	1.05	3.22	3.99	0	0.4	0.23
TRINITY_DN106_c0_g2	1.51	1.06	1.27	15.14	14.31	15.3	1.74	1.83	1.66	3.07	3.01	2.96	12.94	12.95	12.34	1.79	2.1	0.69
TRINITY_DN106_c1_g1	61.24	58.83	59.28	21.28	20.6	20.23	27.3	27.65	25.28	54.67	57.36	56.14	20.36	19.57	22.5	21.25	19.56	16.97
TRINITY_DN106_c1_g2	82.13	78.08	82.04	64.29	67.29	66.28	44.14	45.86	39.94	72.5	73.52	72.49	46.75	46.81	47.92	24.45	24.69	20.3
TRINITY_DN106_c1_g3	13.29	13.55	15.75	48.7	47.13	52.01	17.24	17.12	18.21	13.61	14.13	13.52	66.85	68.18	66.19	8.08	8.56	4.57
TRINITY_DN106_c2_g1	15.83	17.26	18.22	78.69	76.68	70.88	162.93	148.75	154.69	32.22	31.99	33.14	74.75	76.31	78.22	89.5	91.47	75.96
TRINITY_DN106_c3_g1	0	0	0	0	0	0	0	0	0	0	11.36	0	0	0	0	0	0	0
TRINITY_DN106_c3_g2	0.4	1.16	0	2.33	1.89	1.77	0	0	0	0	0	0	0.69	0.65	0.34	0	0	0
TRINITY_DN106_c4_g1	6.34	4.83	0	15.43	24.37	6.6	11.75	17.51	20.6	0.8	6.58	2.13	0	7.51	10.93	20.76	6.54	0
TRINITY_DN106_c5_g1	6.12	2.02	32.4	2.82	5.05	3.57	0	6.29	0	0	0	1.53	0	0	0	0	0	0
TRINITY_DN106_c6_g1	2.86	5.58	4.08	16.41	17.04	18.51	19.48	17.08	19.04	5.85	6.4	5.96	16.49	16.65	15.54	25.35	22.72	21.97
TRINITY_DN106_c6_g2	2.61	2.17	3.98	20.69	21.81	21.3	17.44	16.99	15.55	3.9	4.29	4.04	15.6	16.85	14.46	7.42	10.32	9.33
TRINITY_DN106_c7_g1	0	0	0	0	0	0	0	0	0	0	0	0	0	0	0	0	0	4.26
TRINITY_DN10700_c0_g1	1.64	1.68	1.98	23.41	22.65	23.8	1.95	2.86	1.56	2.99	2.3	2.27	19.04	18.81	19.13	0.89	0.7	0.63
TRINITY_DN10700_c0_g2	0	0	0	0.62	0.29	0	0	0	0	0.34	0	0	1.02	0.35	2.52	0	0	0
TRINITY_DN10701_c0_g1	0.93	0	1.24	3.26	0	0	0	0	0	4.79	4.08	0.68	2.88	0	0	0	1	0
TRINITY_DN10701_c1_g1	0	0	0	0	0	0.12	0	0	0	0.87	0.2	0.18	6.65	4.94	6.01	0	0	0
TRINITY_DN10701_c2_g1	0.31	0	0.08	0.13	0.13	0.37	0.25	0.16	0	0.46	0.47	0.45	0.26	0.39	0.61	0	0.12	0
TRINITY_DN10702_c0_g1	0.09	0.29	0.25	1.39	1.35	1.13	0.79	0.48	0.27	0.1	0.13	0.16	2.51	2.04	2.38	0	0.02	0
TRINITY_DN10703_c0_g1	38.47	46.52	61.33	367.41	404.04	376.83	3.96	3.59	1.9	21.31	16.09	17.36	91.54	90.32	82.05	0	0	0
TRINITY_DN10704_c0_g1	0.39	0.29	0	23.83	21.33	21.46	0.29	0	0	0	0.07	0.14	0.06	0.35	0.1	0	0	0
TRINITY_DN10705_c0_g1	0.17	0	0	0	0	0	0	0	0	2.05	2.25	3.36	0	0	0	0	0	0
TRINITY_DN10705_c1_g1	1.14	1.82	0.68	0.94	2.13	1.88	4.18	6.14	4.13	0.09	0.18	0.26	0.09	0.36	0.37	1.02	0.83	1.45
TRINITY_DN10706_c0_g1	0	0	0	7.21	6.62	7.2	0	0	0	0	0	0	8.84	8.58	8.95	0	0	0
TRINITY_DN10706_c0_g2	44.81	49.47	46.37	35.84	32.31	37.3	85.82	86.83	89.51	42.91	40.59	38.09	30.8	32.85	32.11	72.62	69.03	60.61
TRINITY_DN10707_c0_g1	2.72	4.52	3.3	0	0	0	0.19	0.19	0	3.47	4.72	4.03	0	0	0	0	0	0
TRINITY_DN10708_c0_g1	1.3	0.13	0.95	0.12	0.06	0	0	0	0	2.74	1.7	2.12	0.06	0	2.84	1.8	0	0
TRINITY_DN10708_c0_g2	13.8	7.13	12.55	4.4	6.61	3.45	9.42	1.47	4.69	26.38	22.45	24.18	23.4	42.05	13.95	5.51	5.3	1.28
TRINITY_DN10709_c0_g1	0	0.2	0	0.65	0.22	0.38	0.22	0.41	0.7	1.16	0.96	0.67	5.57	24.23	16.02	0	0	0.35
TRINITY_DN1070_c0_g1	15.36	14.02	16.17	55.93	48.27	48.04	98.11	84.61	89.53	25.15	27.37	24.89	65.95	60.77	68.89	95.17	94.13	77.61
TRINITY_DN10710_c0_g1	0.34	0.67	0.39	6.67	2.16	1.71	0	0.2	0.41	0.15	0.68	0.14	3.95	3.11	2.64	0	0	0
TRINITY_DN10711_c0_g1	4.89	4.52	5.93	28.34	28.86	24.65	29.15	28.58	26.92	7.9	8.03	8.37	22.85	21.57	20.6	18	15.42	15.92
TRINITY_DN10712_c0_g1	0	0	0	0	0	0	0	0	0	52.92	52.24	59.24	0	0	0	0	0	0
TRINITY_DN10712_c0_g2	0	0	0	0	0	0	0	0	0	0	0	0	0	0	0	0	0	20.1
TRINITY_DN10712_c0_g3	37.16	30.46	27.04	0	0	0	3.69	0.49	3.24	14.94	17.05	13.16	0	0	0	0	0	0
TRINITY_DN10713_c0_g1	50.94	57.11	54.8	68.38	64.97	74.96	75.85	84.06	77.24	73.94	70.02	66.87	43.09	46.57	47.68	48.31	45.96	46.23
TRINITY_DN10714_c0_g1	0.18	0	0.84	3.17	3.49	2.64	0.43	0.85	0.56	2.43	0.95	2.7	4.32	2.43	3.2	3.08	3.61	0.69
TRINITY_DN10714_c0_g2	0	0	0	0	0	0	0	0	0	0	0	0	0	0	0	0	0	0
TRINITY_DN10715_c0_g1	8.88	10.41	9.44	8.58	8.23	9.17	3.25	3.44	3.63	14.24	13.17	11.99	10.23	9.06	10.28	0.8	0.59	0.44
TRINITY_DN10716_c0_g1	0.24	0.52	1.18	6.09	4.6	4.7	4.18	3.61	2.05	0.44	1.06	1.38	1.74	0.22	2.29	2.52	0.82	0
TRINITY_DN10717_c0_g1	15.26	15.66	15.66	88.7	93.23	94.36	84.41	85.43	86.52	24.86	23.79	22.83	50.12	52.03	53.02	70.92	69.8	59.43
TRINITY_DN10718_c0_g1	0	0.47	0.73	0.13	0.13	0	0.19	0	0.65	0.43	0.28	0.26	1.54	1.42	1.32	0	0.52	0
TRINITY_DN10719_c0_g1	0.75	0.12	1.24	0.91	1.42	0.6	0.55	0	0.34	0.41	0.65	0.1	0	0	0	0.97	0	2.06
TRINITY_DN1071_c0_g1	1.24	1.57	2.27	16.54	15.09	15.33	15.25	17.56	14.11	1.58	0.89	1.62	13.83	12.54	14.94	4.96	3.43	4.27
TRINITY_DN10720_c0_g1	0	2.56	0	0	2.4	0	6.57	3.12	4.25	1.94	1.75	2.14	4.04	3.42	6.25	0	1.01	1.4
TRINITY_DN10721_c0_g1	9.65	11.93	9.99	94.83	101.03	100.03	21.47	20.55	17.77	17.44	17	16.9	124.83	118.32	112.92	12.34	14.17	8.58
TRINITY_DN10721_c1_g1	0.18	0.32	0.1	0.37	0.46	0.36	0.49	0.29	0	0.85	0.54	0.89	1.06	0.92	1.04	0	0.07	0
TRINITY_DN10722_c0_g1	0	0	0	5.58	0	7.21	0	0	0	0	0	0	0	0	0	0	0	0
TRINITY_DN10722_c0_g2	0	0	0	0.37	0	1.65	0	0	0	0.42	0	0	0	0.43	0.44	0	0	0
TRINITY_DN10722_c0_g3	0	0	0	0	0	0	0	0	0	0	0	0	0	3.11	0	0	0	0
TRINITY_DN10722_c0_g4	10.58	11.72	8.52	109.07	108.26	100.03	15.2	13.21	12.38	18.19	20.57	20.99	159.95	169.22	161.47	13.98	12.86	11.89
TRINITY_DN10722_c0_g5	0	0	0	4.17	7.55	0	0	0	0	0	0	0	0	0	0	0	0	0
TRINITY_DN10722_c1_g1	0	0	0	0.34	0.97	1.13	0	0	0	0	0.35	0	0	0.39	0.4	0	0	0
TRINITY_DN10723_c0_g1	3.29	5.64	5.68	20.92	20.18	21.27	17.14	11.4	15.21	0.63	0.47	0.49	9.07	9.6	10.74	0.26	0.21	0.42
TRINITY_DN10724_c0_g1	4.17	4.78	5.15	17.96	17.61	17.83	28.99	27.84	29.43	6.74	7.69	7.18	11.38	11.25	9.92	21.12	18.32	17.79
TRINITY_DN10724_c1_g1	0	0	0	0	0.47	0.51	0	0	0	0.53	0	0	1.3	0.27	0.55	0	0	0
TRINITY_DN10725_c0_g1	9.56	13.14	9.97	7.12	6.5	6.11	3.41	2.09	1.82	6.63	7.61	5.28	6.72	5.97	8.03	0.99	2.81	1.13
TRINITY_DN10725_c1_g1	1.83	2.51	2.87	79.54	78.53	78.46	0.21	0.61	0.26	2.71	2.91	2.47	118.23	122.02	125.8	0	0	0
TRINITY_DN10726_c0_g1	3.34	7.65	0	6.14	8.16	11.61	11.75	6.63	3.5	0.52	8.74	0.22	3.31	3.34	5.57	0	0	0
TRINITY_DN10727_c0_g1	0.39	1.38	2.16	51.25	48.61	51.6	8.66	7.44	7.54	0.77	0.69	0.28	61.05	54.4	69.01	0.45	0.5	1.27
TRINITY_DN10727_c1_g1	5.76	4.84	4.44	33.92	29.3	35	23.55	23.79	21.55	6.03	7.18	6.45	28.55	27.32	25.57	13.35	15.21	12.35
TRINITY_DN10728_c0_g1	1.55	0.74	0.57	5.27	10.8	6.78	3.96	2.26	1.32	1.43	0.87	0.65	2.23	1.75	3.42	1.67	0.25	0.47
TRINITY_DN1072_c0_g1	137.93	136.01	131.56	85.49	92.33	85.12	111.25	109.12	107.62	133.9	128.79	142.56	68.91	64.54	62.54	51.74	55.38	42.29
TRINITY_DN1072_c10_g1	17.43	0	0	0	0	0	0	0	0	0	0	0	0	0	0	0	0	0
TRINITY_DN1072_c1_g1	7.35	6.09	6.55	2.59	2.38	2.99	0.24	0.09	0.18	1.87	2.12	2.11	0.5	0.16	0.36	0.03	0.07	0.04
TRINITY_DN1072_c1_g2	25.13	26.79	29.58	35.1	39.82	39.15	136.39	149.41	142.85	36.94	36.94	34.84	21.27	18.29	20.69	54.85	51.56	47.72
TRINITY_DN1072_c1_g3	22.16	35.75	11.55	0	0	0	0	0	0	0	7.89	20.26	0	0	0	0	0	0
TRINITY_DN1072_c2_g1	27.78	32.75	27.1	25.32	26.93	28.4	25.42	13.72	18.98	14.76	12.55	13.85	1.21	1.6	1.86	0.27	3.49	1.09
TRINITY_DN1072_c2_g2	91.68	90.35	90	308.61	311.43	311.46	261.03	244.12	239.57	81.47	88.82	81.77	245.13	235.87	231.39	164.63	161.96	138.36
TRINITY_DN1072_c3_g1	0.47	0.69	1.12	4.44	3.39	5.53	1.25	0.86	0.78	10.58	1.99	2.63	6.51	4.28	6.43	0	0.59	1.95
TRINITY_DN1072_c3_g2	0	0	0	3.26	5.81	4.62	0	0	0	4.11	6.31	7.05	12.4	9.33	13.76	0	16.06	7.53
TRINITY_DN1072_c4_g1	0.78	0.62	3.64	0	0.22	0	2.76	2.32	0.52	4.87	3.04	4.3	0	3.31	0	2.73	0.21	1.5
TRINITY_DN1072_c5_g1	84.66	52.35	66.96	0	0	0	2.92	5.59	5.26	0.34	0.56	0.28	0	0	0	0	0	0
TRINITY_DN1072_c5_g2	0	0	0	0.6	0.54	0	0	0	0	49.93	45.56	86.57	0	0	0	0	0	0
TRINITY_DN1072_c5_g3	63.63	49.18	56.97	0	0	0	2.97	2.54	0.81	139.54	150.92	160.93	1.3	0	0	0.78	0.33	0
TRINITY_DN1072_c5_g4	180.8	152.41	228.51	0	0	0	13.35	0	4.16	0	0	0	0	0	0	0	0	0
TRINITY_DN10730_c0_g1	14.99	9.8	5.62	95.53	84.51	90.14	112.14	68.91	90.48	12.11	9.56	17.57	28.79	28.63	26.9	4.54	12.15	21.75
TRINITY_DN10731_c0_g1	0.82	0.62	0.99	17.19	15.39	14.54	3.51	4.34	5.25	2.61	1.85	1.93	28.41	29.64	28.4	2.12	1.53	2.12
TRINITY_DN10732_c0_g1	3.66	4.26	0	0	3.04	0	6.8	0	0	0	0	2.43	0	0	0	0	0	0
TRINITY_DN10733_c0_g1	4.93	0	0	0	7.97	0	0	0	0	2.83	2.22	0	2.83	27.75	6.04	0	0	0
TRINITY_DN10733_c0_g2	0	0	0	6.32	14.81	5.61	0	0	0	1.46	5.23	1.58	14.15	13.17	21.7	0	0	0
TRINITY_DN10734_c0_g1	0	0	0	0.48	0.28	0.13	0	0	0	0.28	0.07	0.07	3.61	3.11	3.29	0	0	0
TRINITY_DN10735_c0_g1	2.64	2.31	2.17	16.03	16.24	14.79	6.62	5.25	5.31	4.08	4.2	4.81	14.98	15.65	19.05	4.14	6.16	5.1
TRINITY_DN10736_c0_g1	0.24	0.43	1.35	0.8	0.47	0.34	0	0	0	0.21	0.42	0.1	0.61	0.51	0.97	0	0	0
TRINITY_DN10736_c0_g2	0	0	0	0.75	0.7	0	0	0.19	0	0	0	0	0	0.64	0.89	0	0	0
TRINITY_DN10737_c0_g1	0	0	0.25	5.75	5.22	5.06	0.77	1.76	0.84	1.55	0.91	1.24	14.29	15.61	8.96	0.78	0	0
TRINITY_DN10738_c0_g1	11.98	9.97	10.22	11.34	7.13	14.85	0	0	0	8.74	5.92	7.42	37.1	39.6	34.75	0.59	0	0
TRINITY_DN10739_c0_g1	0.11	0	0.11	0.98	1.27	0.73	0	0.15	0	0.32	0.52	0.48	1.3	0.89	2.25	0	0	0
TRINITY_DN1073_c0_g1	0.12	0.41	0.29	2.73	3.52	3.26	35.04	28.11	27.72	3.1	3.21	3.59	2.82	2.59	2.63	9.62	9.91	9.22
TRINITY_DN10740_c0_g1	11.18	12.27	11.16	132.06	121.69	130.92	71.99	78.12	71.75	27.05	27.78	27.23	69.97	73.04	67.91	25.63	27.82	22.81
TRINITY_DN10740_c1_g1	0.98	1.18	2.04	37.07	38.9	38.35	2.3	1.15	2.19	0	0	0.17	15.06	14.18	15.27	0	0	0
TRINITY_DN10740_c2_g1	0	0	0	0	0	0	0	0	0	0	0	0	4.06	6.4	5.31	0	0	0
TRINITY_DN10740_c2_g2	0	0	0	0	0.57	0.74	0	0	0	0	0	0	0.74	0	0	0	0	0
TRINITY_DN10740_c2_g3	0	0	0	0	0	2.3	0	0	0	0	0	0	0	2.53	0	0	0	0
TRINITY_DN10740_c2_g4	0	0	0	0.3	0.6	1.53	0	0.42	0	1.12	0.31	0	1.57	2.24	1.33	0	0	0
TRINITY_DN10741_c0_g1	0.43	1.43	0.45	9.8	10.85	10.56	0.25	0.12	0	1.09	0.54	1.02	11.4	9.88	11.04	0.05	0.13	0.05
TRINITY_DN10741_c0_g2	0	0	0	0	0	4.52	0	0	0	0	3.57	0	2.24	7.47	2.48	16.62	2.65	0
TRINITY_DN10741_c0_g3	0.26	0.12	0.25	2.14	2.36	2.17	0.75	0.78	0.89	0.84	0.56	0.97	2.89	2.95	2.62	1.31	1.23	0.85
TRINITY_DN10741_c0_g4	0	0	0	0	0.54	0	0	0	0	0	0	0	0.62	0.64	1.97	0	0	0
TRINITY_DN10742_c0_g1	1.02	0.77	1.74	3.11	1.98	3.24	15.35	17.64	18.18	1.28	1.78	1.35	9.1	10.19	9.47	5.08	3.12	2.87
TRINITY_DN10743_c0_g1	0	1	0	5.36	4.5	7.24	1.95	1.55	2	0	0	0	0	0	0	0	0	0
TRINITY_DN10743_c0_g2	0	0	0	0	0.19	0.4	0.28	0.84	0	0	0	0	0.82	0	0.65	0	0	0
TRINITY_DN10743_c0_g3	1.05	1.37	1.36	1.51	1.35	1.41	4.04	3.06	4.6	1.73	0.47	0.64	4.58	1.42	1.5	0.97	1	1.27
TRINITY_DN10743_c0_g4	0	0	0	0	0.13	0.14	0.19	0.37	1.63	0	0.42	0.13	0	0	0	0.14	0	0
TRINITY_DN10744_c0_g1	0	0	0	0.72	0.74	1.1	0.41	0.81	0	0.46	0.13	0	0.76	0.62	0.88	0.15	0	0
TRINITY_DN10745_c0_g1	0.89	0.78	0.4	3.83	3.76	3.36	0.78	0.6	0.47	1.78	2.66	2.07	7.47	6.74	5.02	0.11	0.02	0.11
TRINITY_DN10746_c0_g1	0.15	0.51	0	0.71	0.72	1.2	0.48	0.77	1.15	0.59	0.39	0.28	1.61	1.53	1.57	0.03	0.06	0
TRINITY_DN10747_c0_g1	0	0.56	0.1	0.51	0.17	0.14	0.1	0.19	0.09	0.34	0.19	0	1.34	1.16	1.69	0	0	0.1
TRINITY_DN10748_c0_g1	0.09	0.05	0.03	0.65	0.92	0.86	0.47	0.48	0	0.37	0.1	0.27	0.7	0.98	0.66	0.02	0	0
TRINITY_DN10749_c0_g1	3.82	0	3.11	0.68	0	0	0.2	0	0.7	0	0	0.56	0.9	0	0.16	0	0	0.16
TRINITY_DN10749_c0_g2	0.46	0	0	1.02	1.02	0.06	0	0	0	1.11	0.69	0.64	1.57	1.72	3.26	0	0	0.06
TRINITY_DN1074_c0_g1	3.87	3.92	3.34	25.55	23.8	24.18	5.91	5.89	4.39	7.19	6.99	6.85	32.2	32.31	33.06	1.75	1.54	1.94
TRINITY_DN10750_c0_g1	0.14	0	0.06	0.77	0.17	0.38	0	0.18	0	0.35	0.38	0.38	0.61	0.79	1.07	0.2	0	0
TRINITY_DN10751_c0_g1	0	0	0	0	6.75	4.65	0	0	0	0	1.26	1.01	3.08	3.36	0	0	1.71	0
TRINITY_DN10751_c1_g1	0	0	0	1.72	0	0	0	0	0	0	0	0	0.31	2.58	0.33	0	0	0
TRINITY_DN10752_c0_g1	15.39	0	4.41	9.91	5.75	7.88	7.42	8.31	9	3.48	2.07	4.46	19.64	26.43	36.01	0	0	0
TRINITY_DN10752_c1_g1	0	0	0	1.31	1.15	0.66	1.16	0	10.19	0.76	1.33	1.13	0.76	0	1.63	0	0	0
TRINITY_DN10753_c0_g1	0	0	0	0	0	0	4.19	0	0	1.32	1.09	2.67	0	0	0	3.65	0	0
TRINITY_DN10754_c0_g1	0	0	0	0	0	0	0	0	0	2.25	4.73	7.8	0	0	0	0	0	0
TRINITY_DN10755_c0_g1	2.28	1.64	2.57	0	0	0	6.65	5.46	7.53	0	0	0	0.4	0.73	0.25	0	0	0
TRINITY_DN10756_c0_g1	0	0	0	0.94	0.48	0.98	0.22	0.45	0	0	0.17	0.16	0.83	1.51	1.92	0	0	0.18
TRINITY_DN10758_c0_g1	0.33	0	0	0	0	0	0	0	0	0	0	0	0	0	0	9.1	0	0
TRINITY_DN10759_c0_g1	0	0.04	0.1	0	0.04	0	0	0	0	1.07	0.85	0.59	0.04	0.16	0	0.15	0.04	0.04
TRINITY_DN10759_c0_g2	0.77	0.53	0.4	0.65	0.33	0.22	1.18	0.58	1.5	4.13	1.74	2.15	0	0	0	0	0	0
TRINITY_DN1075_c0_g1	3.54	5.55	2.3	78.15	57.07	85.93	974.56	1004.73	768.87	18.22	12.94	10.98	46.13	57.13	39.48	1004.19	833.6	1018
TRINITY_DN1075_c0_g2	0	0	0	4.85	7.15	3.99	82.47	96.05	79.73	3.96	0	0	1.98	4.37	6.55	77.97	89.19	54.83
TRINITY_DN1075_c0_g3	0	0	0	2.03	0.96	1.49	21.47	14.34	29.67	0.75	1.39	0.31	1.88	0.77	0.79	26.86	21.98	20.07
TRINITY_DN1075_c1_g1	67.08	65.75	58.94	742.52	722.21	707.05	499.68	512.78	506.15	111.15	116.19	126.69	763.48	715.94	736.88	461.03	448.73	388.63
TRINITY_DN10760_c0_g1	0.04	0.09	0.2	3.58	3.34	2.75	0.05	0.08	0.16	1.11	1.39	0.38	3.95	3.01	3.15	0.04	0	0
TRINITY_DN10761_c0_g1	0.61	1.31	3.2	13.1	10.87	10.61	0	0.35	0	1.37	0.63	1.68	11.85	10.39	11.45	0	0	0
TRINITY_DN10762_c0_g1	1.62	1.36	1.43	9.73	11.08	10.13	13.27	14.81	11.82	2.89	3.08	2.8	12.7	13.46	12.82	7.39	6.87	6.33
TRINITY_DN10762_c0_g2	0.07	0	0	0.26	0.13	0.2	0.08	0.3	0.21	0.24	0.16	0.13	0.55	0.57	0.41	0	0	0
TRINITY_DN10763_c0_g1	17.19	19.54	11.01	10.9	45.01	16.07	28.6	26.89	22.41	9.14	16.24	21.38	5.16	10.28	13.99	0	2.76	3.79
TRINITY_DN10764_c0_g1	0.04	0	0.04	11.01	9.05	10.15	0.04	0	0	0	0	0.07	0	0	0	0	0	0
TRINITY_DN10765_c0_g1	0.69	0.75	0.77	1.38	0.63	1.25	0.45	0.56	0.91	5.62	3.79	4.6	4.79	5.41	2.89	0	0.08	0
TRINITY_DN10766_c0_g1	0.58	0	0	3.64	1.65	3.11	0.37	1.86	0.93	2.33	0.99	0.45	1.81	3.15	2.4	1.84	1.75	1.12
TRINITY_DN10767_c0_g1	11.24	9.95	12.03	45.17	42.6	44.03	26.22	30.95	26.73	5.55	5.65	5.73	19.16	18.64	19.1	18.56	12.32	13.86
TRINITY_DN10768_c0_g1	0	0	0	8.96	14.31	5.33	0	0	0	2.11	0.89	0.74	5.29	2.27	12.62	0	0	0
TRINITY_DN10769_c0_g1	0.11	0.14	0.25	4.4	6.73	0.49	0.48	0	0.36	0.9	0.3	0.35	0.68	0.85	1	0.06	0.08	0
TRINITY_DN10769_c0_g2	0.11	0	0	0.3	0.25	0.23	0.23	0.19	0	0.37	0.06	0.06	0.72	1.27	0.6	0	0	0
TRINITY_DN1076_c0_g1	7.64	6.79	9.76	39.68	43.82	41.11	15.13	16.14	16.56	8.75	11	10.65	22.18	23.95	22.29	14.84	12.2	12.94
TRINITY_DN1076_c1_g1	1.74	0.98	1.96	30.73	27.71	28.77	46	44	40.62	4.44	4.25	3.61	40.84	41.91	40.4	14.22	12.05	14.8
TRINITY_DN10770_c0_g1	0	0	0	0	0	0	0	0	0	0	0	2.03	0	0.7	1.43	0	0	0
TRINITY_DN10772_c0_g1	9.54	10.28	10.34	22.72	21.67	21.13	14.81	19.69	18.45	9.33	12.09	11.99	45.54	44.55	42.69	21.44	24.5	20.96
TRINITY_DN10773_c0_g1	0	0	0	0	0.28	0.27	1.99	1.25	3.43	0.22	0.21	0.39	0.96	1.17	1.47	0	0	0
TRINITY_DN10774_c0_g1	0.73	1.14	0.72	14.06	14.26	12.41	1.11	0.42	0.93	12.55	11.03	11.49	49	48.38	47.28	1.08	0.48	0.63
TRINITY_DN10775_c0_g1	4274	4845.68	4589.99	0.17	0.1	0.2	316.18	298.02	272.86	4489.6	4200.05	4050.35	0.33	0.32	0.35	12.55	10.97	10.46
TRINITY_DN10776_c0_g1	0	0	0	0	0	5.57	0	0	0	0	0	0	0	0	6.18	0	0	0
TRINITY_DN10777_c0_g1	1.63	2.94	1.19	0.16	0	0	0	0	0	0.43	0.41	0.21	0	0	0	0	0	0
TRINITY_DN10778_c0_g1	0.24	0.12	0	7.07	10.89	11.67	0	0	0	0.27	1.17	0.23	2.45	0.84	5.79	0	0	0
TRINITY_DN10779_c0_g1	3.22	3.92	3.16	13.65	12.12	13.42	4.81	4.93	2.32	5.37	5.29	5.02	9.93	9.47	12.14	3.28	2.4	1.56
TRINITY_DN1077_c0_g1	9.71	11.21	14.05	24.19	24.87	32.95	60.26	60.38	58.08	9.27	9.32	9.77	37.35	31.44	32.38	38.61	37.24	32.71
TRINITY_DN1077_c1_g1	0.65	0	0.11	0	0	0	0	0	0	0	0	0.17	1.89	3.6	4.6	0	0	0
TRINITY_DN1077_c2_g1	94.91	136.26	105.31	8.47	2.53	7.15	0	0	0	56.79	52.15	86.63	0	8.01	0	22.16	0	0
TRINITY_DN10780_c0_g1	0	0	0	0	0.41	1.53	0	0	0	0	0	0	0.5	2.13	0.52	0	0	0
TRINITY_DN10781_c0_g1	0.17	0.34	0	0	1.59	1.17	0	0	0	1	0.59	0.27	0.14	0	0.3	0	0	0
TRINITY_DN10782_c0_g1	12.33	15.47	9.94	38.26	38.96	38.65	34	39	39.6	14.77	11.85	12.64	25.32	28.02	25.82	21.51	22.25	19.71
TRINITY_DN10782_c0_g2	1.06	0	0	0.45	2.75	0	2.25	0	2.34	0	0	0.41	1.02	0.53	1.08	0	0	0
TRINITY_DN10782_c2_g1	0	0	0	0	0	0	0	0	0	0	0	0	2.6	0	5.76	0	0	0
TRINITY_DN10782_c2_g2	0	0	0	0	0	0	0	0	0	0	0	0	0	0	9.41	0	0	0
TRINITY_DN10783_c0_g1	1.5	0.8	0.44	5.34	3.13	2.14	2.88	1.1	2.51	1.26	1.2	1.48	3.04	3.78	1.9	9.57	12.8	10.4
TRINITY_DN10783_c1_g1	4.92	5.31	4.35	18.53	18.26	21.07	7.74	10.72	7.69	5.89	5.76	7.69	14.52	14.11	15.1	6.02	5.68	5.69
TRINITY_DN10783_c2_g1	210.97	230.23	208.11	67.39	64.63	59.89	98.43	92.68	102.95	236.22	243.59	232.74	41.32	38.43	33.36	43.59	45.33	49.83
TRINITY_DN10783_c3_g1	0.05	0	0	21.09	18.91	16.79	0	0	0	0.17	0.12	0.11	53.46	55.5	57.57	0	0	0
TRINITY_DN10783_c4_g1	1.05	0	0.41	0.11	0	0	0	0	0	2.44	2.18	1.9	0	0	0	0	0	0
TRINITY_DN10784_c0_g1	7.63	4.04	3.26	11.47	12.18	18.27	1.08	3.41	1.94	1.09	1.31	0.13	19.53	16.5	11.85	0.22	0	2.24
TRINITY_DN10784_c0_g2	0	0	0	6.09	0	0	0	0	0	0	0	0	0	0	0	0	0	0
TRINITY_DN10785_c0_g1	0	0	0	2.87	7.72	0	5.77	0	0	0	0	0	0	0	0	0	0	0
TRINITY_DN10785_c0_g2	0	0.6	0	0.44	0	0	0	0	0	2.66	1.22	1.91	2.49	1.91	5.74	2.36	0.97	1.9
TRINITY_DN10785_c0_g3	0	0	0	0	10.65	0	0	0	0	0	0	0	0	0	0	0	0	0
TRINITY_DN10786_c0_g1	0	0	6.28	17.3	7.68	8.11	0	4.72	0	0	4.22	3.24	2.69	6	5.96	0	3.26	4.61
TRINITY_DN10787_c0_g1	0.33	0	0.19	4.72	4.23	3.71	1.14	1.31	0.66	0	0	0	0.28	0.57	0.45	0	0	0
TRINITY_DN10787_c0_g2	0	0	1.31	2.9	4.27	1.15	5.91	1.85	0	2.38	3.97	2.96	3.46	2.14	3.1	2.21	0.91	0.9
TRINITY_DN10788_c0_g1	0	0	0	0	0	0	0	0	0	0	0	0	0	0	0	0	0	0
TRINITY_DN10789_c0_g1	0	0	0	0	0	0	4.63	0	0	7.27	0	1.93	0	0	0	0	0	0
TRINITY_DN1078_c0_g1	729.42	824.65	784.61	2.68	2.67	3.02	45.53	48.64	40.49	596.5	559.17	562.69	13.15	14.3	15.39	2.08	2.06	1.47
TRINITY_DN1078_c2_g1	2.22	3.02	2.28	18	18.41	20.06	14.86	16.54	17.33	3.92	4.66	4.52	16.22	16.23	15.04	9.55	9.44	7.21
TRINITY_DN1078_c2_g2	0.1	0.37	0	1.9	1.54	2.14	0	0.44	0	0	0.17	0	2.02	0.18	0.65	0	0	0
TRINITY_DN10790_c0_g1	0	0	0	0	0	0.39	0	0	0	2.02	1.76	1.46	1.8	1.42	2.73	0	0	0
TRINITY_DN10790_c0_g2	0	0	0	0	0	1.96	0	0	0	0	0	0	0	0	0	0	4.49	0
TRINITY_DN10791_c0_g1	0	0	0	0.26	0.5	2.23	0.4	0.4	0	0	0	0	0	0.29	0	0	0	0
TRINITY_DN10792_c0_g1	0	0	0	0.49	0.08	0	0	0	0	11.12	12.34	12.78	17.64	18.31	20.16	7.54	7.3	4.45
TRINITY_DN10793_c0_g1	0	0	0	0	4.66	19.8	0	0	0	0	0	0	0	0	0	0	0	0
TRINITY_DN10793_c0_g2	0	0	0	6.65	6.26	7.55	1.29	0.64	0	0.12	0.32	0.12	0.85	0.6	0.62	0	0	0
TRINITY_DN10794_c0_g1	16.11	17.94	18.77	21.29	20.06	22.6	40.3	34.78	40.92	20.15	20.24	21.64	14.02	14.11	13.08	12.54	12.46	11.73
TRINITY_DN10795_c0_g1	103.12	109.1	89.59	1.31	6.59	0.56	143.03	160.85	158.66	156.17	183.86	151.56	14.84	11.9	16.03	513.95	524.56	500.54
TRINITY_DN10796_c0_g1	0	0	0	1.52	0.38	3.82	1.03	1.39	2.05	0	0.24	0.22	1.39	3.3	2.45	0.8	0.47	1.71
TRINITY_DN10797_c0_g1	16.44	16.93	15.77	4.6	4.76	4.55	3.25	2.17	2.07	18.78	19.51	17.37	4.41	4.78	4.34	1.97	0.8	0.77
TRINITY_DN10797_c1_g1	2.17	2.12	1.82	0.21	0.04	0.2	0.04	0.26	0	2.88	1.41	2.13	6.74	4.9	9.92	0	0	0
TRINITY_DN10797_c1_g2	0.67	2.99	0	0	0	0	0	1.33	0	0	0	0	0	0	0	0	0	0
TRINITY_DN10798_c0_g1	0	0	0	0	0	0	0	0	0	0	0	0	0	0	0	0	0	0
TRINITY_DN10799_c0_g1	0	0	0	0	0	0	0	0	3.82	0.66	0.31	0	2.29	0.34	0.69	0	0	0
TRINITY_DN10799_c1_g1	0	0	0	0	4.17	0	0	0	0	0	0	1.74	0	0	3.25	0	0	0
TRINITY_DN1079_c0_g1	11.55	12.41	9.11	73.39	64.82	71.94	16.45	14.93	17.68	10.66	13.12	12.6	65.67	72.89	71.89	6.93	5.71	10.31
TRINITY_DN107_c0_g1	7.48	7.79	7.03	39.44	41.88	40.16	2.52	1.59	2.81	7.03	6.6	6.58	36.99	39.84	35.09	1.9	1.03	1.97
TRINITY_DN10800_c0_g1	0.42	0.03	0.51	1.59	1.69	2.3	1.17	1.05	0.31	0.7	0.67	0.65	2	1.84	1.7	1.9	2.14	0.95
TRINITY_DN10801_c0_g1	0.28	0.36	0.83	3.42	3.3	2.51	0	0	0.24	0.47	0.49	0.62	1.85	1.35	2.05	0	0	0
TRINITY_DN10801_c1_g1	0	0	0	0	0	0	0	0	0	0	0	0	0	0	0	0	0	0
TRINITY_DN10802_c0_g1	11.07	13.6	13.86	54.62	57.16	54.56	68.8	65.88	75.68	11.95	13.05	14.39	44.82	43.75	41.52	40.34	37.62	36.85
TRINITY_DN10803_c0_g1	3.24	1.6	3.6	24.34	16.82	17.04	7.66	7.25	14.23	6.61	15.39	13.56	3.31	0	3.67	10.24	8.3	0
TRINITY_DN10804_c0_g1	6.03	8.45	5.49	23.33	21.82	23.05	56.29	57.99	53.2	8.34	9.9	10.27	17.03	20.88	19.33	28.43	30.09	26.56
TRINITY_DN10805_c0_g1	3.51	3.84	4.09	0.24	0.24	0	7.51	8.79	8.51	0	0.19	0.2	0	0.33	0.11	0	0	0
TRINITY_DN10805_c0_g2	0	0	0	0	0	0	0	0	0	2.91	0.64	1.09	5.83	5.38	5.47	0	0	0
TRINITY_DN10805_c0_g3	2.74	6.01	5.28	0	0	0	0	0	0	6.14	5.53	6.56	0	0	0	0	0	0
TRINITY_DN10805_c1_g1	0	0	0	0	0	0	0	0	0	0	3.39	0	0	0	4.95	0	0	0
TRINITY_DN10806_c0_g1	19.42	18.12	15.06	28.38	30.11	27.62	86.1	86.41	78.22	22.74	21.38	20.96	16.45	18.29	16.53	53.93	49.79	46.46
TRINITY_DN10807_c0_g1	17.63	18.66	22.26	111.6	118.6	112.78	49.39	51.55	48.22	22.36	24.33	23.37	88.93	80.32	89.17	35.13	35.36	32.26
TRINITY_DN10807_c0_g2	57.58	54.97	58.08	129.76	136.05	128.7	98.02	88.8	99.1	32.53	38.86	36.15	84.67	85.72	80.47	51.21	49.73	39.49
TRINITY_DN10808_c0_g1	3.17	3.68	2.68	6.18	8.44	7.09	6.41	7.71	4.54	4.8	4.11	4.72	6.58	5.39	6.96	3.61	1.72	2.51
TRINITY_DN10809_c0_g1	1.26	1.13	1.26	15.07	15.47	12.49	1.82	2.78	1.86	1.96	1.51	1.39	15.18	12.22	15.36	1.64	1.12	2.15
TRINITY_DN1080_c0_g1	3.7	5.96	6.31	23.59	19.97	22.73	9.76	11.49	8.43	6.69	5.91	5.6	21.89	20.89	19.04	6.19	7.64	9.48
TRINITY_DN10810_c0_g1	0.04	5.25	0.12	3.25	0.59	0.63	0.2	0.24	0.04	0.36	0.2	0.29	1.55	0.76	1.4	0	0	0
TRINITY_DN10810_c0_g2	4.84	10.56	4.24	0.86	1.07	1.12	1.08	0.23	0.52	0.54	0.18	0.78	0.71	0.27	0.93	0	0.42	0
TRINITY_DN10810_c1_g1	0.17	0.29	0.18	0.2	0.54	0.44	0.07	0.21	0.07	0.18	0.27	0.2	0.26	0.38	0.27	0	0	0
TRINITY_DN10810_c1_g2	0.75	0	0	0	1.17	0.76	0	0	0	0	0	0	0	0.79	1.62	0	0	0
TRINITY_DN10811_c0_g1	40.58	60.04	38.12	15.88	18.34	19.26	28.76	12.64	6.51	93.53	76.93	79.97	76.26	53.64	69.74	13.08	18.23	3.48
TRINITY_DN10812_c0_g1	0	0	0	1.2	0	0.77	0.36	0	0.61	0	0.5	0.69	0.26	0.53	0.55	0	0	0
TRINITY_DN10812_c0_g2	0	0	0	0.64	0	0.35	0	0	0	0.71	0.65	0.24	0	0	1.12	0	0	0
TRINITY_DN10813_c0_g1	6.64	7.74	12.63	19.74	25.69	22.14	10.57	12.14	11.4	9.68	10.57	10.82	25.75	23.64	17.27	3.54	3.37	3.7
TRINITY_DN10814_c0_g1	36.46	44.74	57.54	42.5	41.01	31.89	42.46	27.22	34.45	32.09	29.39	23.37	29.32	35.02	30.3	17.09	25.11	40.03
TRINITY_DN10815_c0_g1	1.09	1.25	1.38	9.86	11.12	11.78	5.63	7.24	4.42	2.43	2.21	2.27	14.48	15.09	14.16	2.45	2.31	2.44
TRINITY_DN10816_c0_g1	8.31	9.35	6.86	29.58	31.06	33.46	8.96	9.11	11.2	16.37	14.6	15.34	15.79	17.35	16.47	9.45	5.14	6.92
TRINITY_DN10816_c1_g1	0	0	0.52	0	0	1.13	0	0	0	0	0.35	0	0.76	0	0	0	0	0.46
TRINITY_DN10817_c0_g1	2.87	1.99	4.06	2.98	3.15	3.23	0.17	0.24	0.34	1.31	1.38	1.5	0.65	0.39	0.17	0	0	0
TRINITY_DN10818_c0_g1	0.52	0.59	0.35	7.57	8.26	8.33	1.58	1.83	1.69	0.48	1.27	0.58	4.91	5.16	4.76	0.98	1.1	0.62
TRINITY_DN10819_c0_g1	0	0	0	0.95	0.81	0.76	0	0	0	0.58	0.34	0.24	3.02	3.56	4.06	0	0.09	0
TRINITY_DN10819_c1_g1	0	0	0	0	0	0	0	0	0	0	0	0	1.63	1.78	1.79	0	0	0
TRINITY_DN1081_c0_g1	6.11	7.8	5.19	10.67	10.9	10.96	6.46	6.39	6.97	5.44	6.7	5.47	5.48	5.84	4.69	3.9	4.41	4
TRINITY_DN10820_c0_g1	1.51	0	4.06	39.58	22.9	25.01	7.93	8.51	0	1.65	9.42	4.29	132.24	155.72	109	4.71	5.57	10.45
TRINITY_DN10821_c0_g1	0	0.09	0	1.07	0.75	0.22	0.77	0.57	0	0.28	0.14	0.09	0.82	0.55	0.72	0	0	0
TRINITY_DN10821_c0_g2	0	0	0	0	0	0	0	0	0	0	0	0	0	0	0	0	0	0
TRINITY_DN10821_c0_g3	0	0	0	0.82	1.81	0.43	0	0	0	0.22	0.64	0	0	0.22	0.46	0	0	0
TRINITY_DN10822_c0_g1	0.22	0.21	0.11	14.52	12.5	13.35	2.16	3.23	2.56	0.32	0.46	0.5	11.37	13.23	12.85	4.55	4.3	4.36
TRINITY_DN10822_c0_g2	0.87	0.51	0.45	52.11	53.15	50.98	0.26	0.08	0	0.3	0.34	0.57	36.69	33.66	34.23	0.15	0.09	0.03
TRINITY_DN10822_c1_g1	9.39	0.98	8.23	97.05	119.35	100.2	6.62	1.76	1.95	0.48	0.46	1.23	4	0.73	1.81	0	0	0
TRINITY_DN10822_c2_g1	0	0	0	5.26	5.15	8.21	2.68	4.18	0	0	0	1.47	3.35	7.35	10.55	0	0	0
TRINITY_DN10824_c0_g1	72.99	54.24	111.57	10.99	3.91	5.5	0	9.61	9.96	31.19	19.45	14.78	10.58	14.44	5.58	0	0	0
TRINITY_DN10825_c0_g1	0	0	0	0	0	0	0	0	0	0.2	0.1	0.38	2.81	4.02	2.86	0	0	0
TRINITY_DN10826_c0_g1	4.31	3.44	2.56	0	0	0	1.18	0.44	1.88	2.07	2.75	6.28	2.89	1.94	0.86	0	0	0.08
TRINITY_DN10826_c0_g2	0	0	0	0.3	0.82	0.04	0.14	0	0	0.3	0.42	0.5	0.73	0.93	0.8	0	0	0
TRINITY_DN10826_c1_g1	0.47	0.51	0.47	34.98	35	39.36	0	0	0	0.23	0.15	0.06	53.29	53.46	50.63	0	0	0
TRINITY_DN10827_c0_g1	0	0	2.16	0	0	0	0	0	0	21.38	21.3	19.94	39.07	39.61	34.55	4.24	11.78	5.75
TRINITY_DN10828_c0_g1	0.05	0.51	0.1	6.59	4.95	6.27	1.56	1.69	4.6	4.05	4.3	4.09	34.93	35.79	31.09	0.72	1.45	0.91
TRINITY_DN10828_c2_g1	0	0	0	0	0	0	0	0	0	5.64	0	0	0	6.45	6.31	0	0	0
TRINITY_DN10828_c4_g1	0	0	0	0	0	0	0	0	0	0	0	0	5.35	1.45	4.39	0	0	0
TRINITY_DN10829_c0_g1	23.37	26.27	16	17.98	23.09	12.29	19.56	24.79	3.12	14.02	14.57	16.24	16.49	11.06	19.34	1.74	0.34	5.35
TRINITY_DN1082_c0_g1	0.48	0.2	0.18	10.51	9	10.26	2.13	1.8	2.16	1.66	1.24	1.41	19.57	20.55	20.86	1.05	1.22	1.16
TRINITY_DN10830_c0_g1	0.93	0	0	0.27	2.5	0.81	0	0	0	3.29	3.37	3.91	16.99	19	19.4	0	1.4	0.41
TRINITY_DN10830_c1_g1	0	0.08	0.29	1.84	1.61	1.53	0	0	0	0	0.16	0.23	0.53	0.31	0.64	0	0	0
TRINITY_DN10830_c2_g1	0	0	0	0	0	0	0	0	0	0	0	3.75	35.62	30.22	39.45	0	0	0
TRINITY_DN10830_c3_g1	0	0	0	0	0	0	0	0	0	0	0	0	0	0	0	0	0	0
TRINITY_DN10831_c0_g1	0.88	1.61	0.99	0	0	0.09	0.15	0.24	0	3.54	1.85	3.42	0.05	0.05	1.2	0	0	0
TRINITY_DN10831_c0_g2	0	0	0	0	0	0	0	0	0	0	0	0	0	0	0	0	0	0
TRINITY_DN10831_c0_g3	0	0	0	0	0	0	0	0	0	0	0	0	0	0	0	0	0	0
TRINITY_DN10831_c1_g1	0.81	0.41	0.41	0.98	0.58	0.72	0.61	0	0	2.52	1.54	1.18	0.29	0.79	1.26	0.1	0	0
TRINITY_DN10832_c0_g1	0	0	0	7.14	1.98	2.44	0	0	0.15	1.67	1.56	1.89	20.04	22.35	17.07	0.82	1.66	1.42
TRINITY_DN10832_c1_g1	1.14	0.67	0	0	0	1.11	0	2.33	0	0	0.96	0.41	1.02	0	0	0	0	0
TRINITY_DN10833_c0_g1	0.29	0.09	0.04	1.34	0.91	1.73	0.54	0.63	0.8	0.37	0.69	0.46	1.5	1.87	2.09	0	0	0
TRINITY_DN10833_c1_g1	0	0	0	0	0.11	0	0	0.29	1.03	0	0	0	0	0	0.47	0.11	0.1	0.69
TRINITY_DN10833_c1_g2	3.28	0	0	0	0	3.84	0	0	7.6	0	0	0	0	0	0	0	0	0
TRINITY_DN10834_c0_g1	49.73	60.86	60.46	247.18	265.7	257.8	328.43	310.09	319.11	63.52	65.75	64.72	234.38	215.08	217.32	232.09	210.24	211.6
TRINITY_DN10835_c0_g1	5.63	20.18	10.97	5.51	13.52	9.92	14.72	16.62	8.28	9.38	9.5	6.43	5.84	7.88	16.96	3.61	5.17	4.81
TRINITY_DN10835_c0_g2	5.27	5.3	5.26	17.69	14.23	14.51	4.3	5.45	3.44	6.33	6.37	5.79	19.91	19	19.34	1.33	1.87	2.46
TRINITY_DN10836_c0_g1	2.17	2.05	2.11	4.9	5.63	5.45	2.51	2.29	1.76	2.48	2.71	2.3	2.99	3.83	3.61	0.82	1.12	1.11
TRINITY_DN10837_c0_g1	57.03	57.68	68.02	645.4	651.92	657.86	177.5	187.93	195.63	67.09	64.74	63.29	236.68	241.49	235.02	97	94.92	81.94
TRINITY_DN10838_c0_g1	0.56	0.85	0.46	4.19	4.06	3.81	1.58	1.48	1.54	1.8	1.53	1.57	6.39	6.27	5.19	1.6	1	1.15
TRINITY_DN10838_c0_g2	0.34	0	0	0.79	0.53	0.65	0.47	0	0.34	0.1	0.05	0.17	0.66	0.85	0.84	0	0.05	0.26
TRINITY_DN10838_c0_g3	0	0.45	0	0	0.51	0.3	0	0	0	0.1	0.21	0	0.62	0.21	0.54	0	0	0
TRINITY_DN10839_c0_g1	7.88	13.32	11.27	80.24	85.8	82.05	23.33	16.52	16.88	16.95	17.95	17.03	89.28	88.03	83.92	5.83	10.95	8.57
TRINITY_DN1083_c0_g1	4.9	3.98	3.7	4.68	4.35	4.43	2.57	2.54	2.04	3.74	3.63	4.01	6.06	6.56	5.88	2.58	1.5	1.48
TRINITY_DN10840_c0_g1	8.59	8.11	6.04	46.65	48.71	47.64	11.49	11.35	12.34	11.17	10.41	12.3	32.83	35.05	31.01	19.24	18.39	16.66
TRINITY_DN10841_c0_g1	0.1	0.27	0.67	0	0	0	0	0	0	2.76	4.15	4.88	0	0	0.13	0	0	0
TRINITY_DN10842_c0_g1	2.79	3.43	1.41	7.19	7.63	10.9	0.98	2.56	0.33	1.94	1.58	3.16	7.72	9.41	7.28	0.38	0	0
TRINITY_DN10842_c0_g2	0	0	0	0	0	0	3.78	0	7.21	0	0	0	0	0	0	0	0	0
TRINITY_DN10842_c1_g1	0.05	0.09	0	0.4	0.47	0.39	0.25	1.22	0.91	1	1.01	1.08	2.1	1.46	1.02	0	0	0
TRINITY_DN10843_c0_g1	8.09	8.18	7.38	19.2	20.38	22.6	11.33	14.55	15.74	11.67	11.89	11.11	21.25	22.79	21.46	7.92	7.32	5.73
TRINITY_DN10844_c0_g1	0	0	0	0	0	0	0	0	0	0	0.79	0.66	0	0.99	0	0	0	1.32
TRINITY_DN10844_c0_g2	0.73	1.57	1.08	1.65	3.89	2.74	2.62	3.23	3.42	2.42	2.59	3.25	8.43	8.77	10.6	7.71	5.45	5.24
TRINITY_DN10845_c0_g1	0.06	0	0.12	0.44	0.36	0.19	0.39	0	0	0.2	0.46	0.35	0.5	0.55	0.47	0	0	0
TRINITY_DN10846_c0_g1	0.38	0.25	0.44	8.37	6.95	6.42	0.72	1.29	1.13	3.26	2.15	1.76	6.59	6.6	7.75	0.41	0.39	0.68
TRINITY_DN10846_c0_g2	0	0	0	0	0	0	0	0	0	0	0	0	0	0.96	0	0	0	0
TRINITY_DN10847_c0_g1	3.87	4.57	4.73	9.94	7.42	8.33	1.98	3.38	2.94	5.31	4.48	4.68	8.42	8.76	8.1	1.49	1.63	1.07
TRINITY_DN10848_c0_g1	0	0	0	0	0	0.15	0	0	0	0	0	0	0.15	0	0	0	0	0
TRINITY_DN10848_c0_g2	0	1.32	0	5.51	3.55	8.17	0	0	0	1.19	1.26	3.55	13.62	13.3	13.21	0	0	0
TRINITY_DN10848_c1_g1	0	0	0	0	0	0	0	0	0	0	0	0	0	0	0	0	0	0
TRINITY_DN10848_c1_g2	0	0	0	0	0	0	0	0	0	0	0	0.76	0	3.54	0	0	0	0
TRINITY_DN10849_c0_g1	0	0	0	0.3	0.51	0.69	2.83	4.37	4.06	0	0	0.1	0.61	0.52	0.11	5.47	5.46	7.27
TRINITY_DN1084_c0_g1	105.1	119.86	114.24	29.11	26.72	30.56	14.69	16.4	13.35	89.72	87.38	84.78	3.3	3.38	3.2	23.33	22.12	21.48
TRINITY_DN10850_c0_g1	1.16	1.18	3.94	0.84	1.14	4.59	23.18	22.28	17.7	7.08	5.77	9.85	8.4	10.28	11.61	8.87	5.82	0.18
TRINITY_DN10851_c0_g1	0	0	0	0	0	0	2.96	3.1	3.36	0	0	0	0.39	0.26	0.14	0	0	0
TRINITY_DN10852_c0_g1	28.74	32.91	34.01	143.41	137.16	147.52	77.96	75.95	80.98	44.9	41.18	44.08	124.34	124.17	118.42	102.14	94.3	85.62
TRINITY_DN10853_c0_g1	2.61	3.8	5.31	0.14	0	0.14	1.99	1.39	1.41	1.93	2.21	0.88	0.15	0	0.16	1.05	0.28	0.63
TRINITY_DN10854_c0_g1	11.48	10.33	11.32	8.22	8.88	8.94	12.79	11.91	13.26	14.59	14.59	13.82	9	8.31	7.98	6.87	6.38	5.95
TRINITY_DN10854_c0_g2	1.03	1.49	0	0	0	0	0	0	0.43	0	0	0	0	0	0	0	0	0
TRINITY_DN10854_c1_g1	0.5	0.52	0.61	4.61	5.62	5.22	0.76	0.86	0.91	0.77	0.57	0.67	5.88	5.69	5.08	0.38	1.15	0.6
TRINITY_DN10854_c1_g2	0	0	0	0.24	0.34	0.24	0	0	0	0	0	0	0.76	1.7	0.44	0	0	0
TRINITY_DN10855_c0_g1	54.82	57.21	68.5	207.23	199.89	211.12	105.11	106.07	101.25	56.39	61.59	62.57	152.16	153.58	165.9	79.1	70.04	69.97
TRINITY_DN10856_c0_g1	0.14	0.12	0.3	0	0	0.06	0	0	0	0.47	0.57	0.32	1.39	2.98	2.98	0	0	0
TRINITY_DN10856_c0_g2	0	0	0	0	0	0	0	0	0	2.55	1.49	1.41	0.17	0	0	0	0	0
TRINITY_DN10856_c0_g3	0.87	0.31	0.28	1.44	0.37	1.91	0.44	0.19	1.11	0	0	0	0	0	0	0	0	0
TRINITY_DN10856_c0_g4	0	0	0	0	0	0.21	0.14	0.57	0	0.88	0.44	0.53	0.43	1.32	0.23	0	0	0
TRINITY_DN10856_c1_g1	0.07	0	0.38	0.59	0.87	0.93	0.55	0.31	0.14	0.31	0.37	0.18	0.42	0.79	0.25	0	0.06	0
TRINITY_DN10856_c1_g2	0	0.36	0	0	0	1.18	0	0	0	0	0	0	3.6	1.23	0.63	0	0	0
TRINITY_DN10856_c2_g1	0	0	0	1.38	3.67	5.08	0	0	0	0	1.36	0	1.68	1.84	0	0	0	0
TRINITY_DN10857_c0_g1	0	0	0	0	0	0	0	0	0	10.19	0	0	0	0	5.69	0	0	0
TRINITY_DN10858_c0_g1	0.39	1.04	0.78	1.38	0.8	0.6	0.04	0.17	0.51	0.36	0.48	0.44	0.14	0.33	0.2	0	0	0
TRINITY_DN10859_c0_g1	5.37	6.58	5.52	8.97	7.76	8.08	3.19	4.6	3.68	4.89	4.39	5.03	7.13	7.09	7.8	1.64	1.45	2.08
TRINITY_DN1085_c0_g1	7.99	9.13	8.13	64.92	60.47	68.93	38.05	37.9	36.31	13.6	12.82	14.18	62.71	64.48	57.27	19.11	16.63	17.37
TRINITY_DN1085_c0_g2	0	0	0	0	0	0.2	0	0	0	0	0.2	0	0.42	0	0.87	0	0	0
TRINITY_DN1085_c0_g3	0	0	0	0	0	0.86	0	0	0	0	0	0	0	0	0	0	0	0
TRINITY_DN1085_c1_g1	0	0	0	0	0	0	0	0	0	0	3.66	0	4.83	5.47	10.72	0	0	0
TRINITY_DN10860_c0_g1	0.47	0.16	0.05	3.3	3.09	4.75	0.4	0	0.14	4.43	4.33	4.29	22.71	20.34	21.83	4.94	2.75	1.93
TRINITY_DN10860_c0_g2	4.37	2.28	2.4	26.11	32.01	23.89	17.71	14.05	22.6	5.11	6.59	3.46	19.69	13.83	15.28	4.02	9.22	5.16
TRINITY_DN10860_c1_g1	0	0	0	0	0	0	0	0	0	0	8.52	5.28	0	2.02	0	0	0	0
TRINITY_DN10861_c0_g1	2.26	3.13	3.22	17.4	17.94	16.99	30.29	30.75	30.13	11.19	10.22	8.36	23.7	27.22	25.73	29.89	25.91	20.52
TRINITY_DN10861_c1_g1	0	0	0	0	0	0	0	0	0	0	1.15	0	5.58	0	0	0	0	0
TRINITY_DN10861_c1_g2	0	0	0	0.11	0.2	0.25	0	0	0	0.23	0.39	0.38	1.09	1.17	0.83	0.1	0.04	0
TRINITY_DN10861_c2_g1	0.06	0	0	0.4	0.47	0.98	0.13	0.06	0	0.31	0.37	0.36	0.86	0.87	0.96	0.05	0	0
TRINITY_DN10862_c0_g1	17.81	20.87	21.37	1.01	0.77	0.83	1.56	1.89	1.09	38.49	37	37.13	0.41	0.68	0.68	0.11	0.42	0.35
TRINITY_DN10863_c0_g1	0.25	4.08	0.31	0.64	1.04	1.34	1.88	2.22	1.34	0.69	1.1	2.06	0.46	0.93	0.96	0	1.08	0.26
TRINITY_DN10864_c0_g1	4.21	5.03	3.62	19.21	19.13	21.17	20.06	20.46	18.31	8.88	8.51	7.98	22.85	19.23	20.88	11.07	12.94	11.53
TRINITY_DN10864_c0_g2	0.47	0.19	0.15	5.03	5.07	3.42	0.14	0.26	0.16	1.26	1.5	1.07	5.8	5.79	7.38	0.11	0	0.17
TRINITY_DN10864_c1_g1	0	0	0	0	0	0	0	0	0	0	0	0	0	5.15	0	0	0	0
TRINITY_DN10865_c0_g1	32.12	31.55	34.82	18.66	17.71	15.78	15.05	11.51	15.91	46.94	44.46	44.97	14.43	15.74	14.87	9.37	11.2	7.09
TRINITY_DN10866_c0_g1	0	0	0.1	0.39	0.45	0.45	0.3	0.29	0	0.76	0.33	0.51	0.51	0.32	0.74	0	0	0
TRINITY_DN10867_c0_g1	24.72	26.81	29.61	3.43	4.07	3.37	8.43	6.34	8.57	0.8	0.4	0.19	0	0	0	0	0	0
TRINITY_DN10867_c0_g2	1.22	0.9	1.2	5.23	5.57	6.5	11.78	12.45	10.71	3.35	3.55	5.35	5.73	8.52	5.87	3.14	2.89	2.48
TRINITY_DN10868_c0_g1	0	0	0	0	0	0	1.01	0	0	217.46	171.35	151.8	714.39	889.15	713.14	2314.18	2155.89	2947
TRINITY_DN10869_c0_g1	0.02	0.04	0.12	2.43	5.58	3.89	0.28	0.12	0	0.26	0.2	0.08	2.07	0.96	0.88	0.04	0	0
TRINITY_DN1086_c0_g1	5.93	6.12	5.88	48.08	50.46	49.5	43.02	43.77	36.24	7.43	10.21	8.33	37.75	37.77	40.86	24.45	23.72	21.74
TRINITY_DN1086_c1_g1	21.3	19.68	18.88	196.72	196.77	193	25.85	29.39	17.73	24.39	24.38	25.77	40.69	40.57	46.13	1.73	2.44	2.03
TRINITY_DN1086_c2_g1	376.97	386.22	381.85	71.69	76.68	75.62	56.55	57.73	50.76	309.36	287.48	286.69	50.85	52.91	51.17	19.64	19.34	17.74
TRINITY_DN10870_c0_g1	2.04	2.33	3.15	5.87	5.73	6.74	4.25	5.52	5.65	3.56	3.15	3.11	5.83	6.21	7.24	4.94	3.19	3.14
TRINITY_DN10871_c0_g1	0	0	0	0	0	0	0	0	0	0.83	0.12	0.11	2.46	1.54	3.69	0	0.22	0
TRINITY_DN10871_c0_g2	1.02	0	1.75	7.34	4.36	8.09	2.53	1.52	2.41	2.14	0	0.17	4.2	9.44	3.88	0	0	1.24
TRINITY_DN10872_c0_g1	6.96	0	0	0	0	0	0	0	0	0	0	0	0	0	0	0	0	0
TRINITY_DN10873_c0_g1	1.07	0.36	0.62	1.19	1.49	1.67	0	0.42	0	0	0	0	0	0	0	0	0	0
TRINITY_DN10874_c0_g1	0.05	0.09	0.16	3.5	2.48	3.09	0.07	0	0.13	0.94	0.67	1.19	3.57	3.05	3.96	0.05	0.45	0.38
TRINITY_DN10874_c1_g1	0	0	0	0	2.27	0	0	0	0	0	0	0	6.39	0	0	0	0	0
TRINITY_DN10875_c0_g1	2.48	3.45	4.75	239.23	208.55	272.97	2.57	2.61	3.26	2.61	2.26	2.49	528.8	557.59	560.81	0	0.18	0
TRINITY_DN10876_c0_g1	1.4	1.45	0.13	3.74	3.39	4.2	6.39	1.67	0	0.97	0.57	0	0.41	0	1	0	0	0
TRINITY_DN10876_c0_g2	0	0	0	0	0	0	0	0	0	0	0	0	0	0	0	0	0	0
TRINITY_DN10876_c1_g1	0	0	0	0	0.83	0.94	0	0	0	0	0	0	1.59	0.65	0.67	0	0	0
TRINITY_DN10877_c0_g1	0.23	0	0.13	0.38	0.29	0	0.39	0.88	1.37	0	0.2	0.38	0.2	0	0.1	0	0	0
TRINITY_DN10878_c0_g1	12.22	18.75	37.15	1.56	1.49	2.1	1.22	1.15	0.88	1.36	0.64	0.84	11.27	12.72	16.27	0	0	0
TRINITY_DN10878_c0_g2	0	0.09	0	2.81	1.42	2.23	0.11	0	0	0.17	0.25	0.08	0.58	0.83	0.44	0	0	0
TRINITY_DN10878_c0_g3	0.04	0.12	0.11	0.58	0.93	0.51	0	0	0	0	0.03	0.06	0.83	0.74	1	0	0	0
TRINITY_DN10879_c0_g1	5.98	7.25	5.39	48.13	52.34	49.34	0.08	0.04	0.29	4.39	3.99	3.37	40.26	35.8	38.86	0	0.21	0
TRINITY_DN1087_c0_g1	17.03	20.4	19.1	55.08	55.05	53.12	35.29	37.07	35.84	22.92	21.83	22.3	45.56	41.82	41.81	26.28	23.43	20.33
TRINITY_DN10880_c0_g1	0	0	0	0	0	0	6.67	0	0	0	0	0	0	0	0	0	0	0
TRINITY_DN10880_c1_g1	2.38	0.63	4.97	2.22	3.54	3.03	0.77	0	2.4	0.77	0.35	1.28	5.84	4.09	4.09	1.74	0.37	2.79
TRINITY_DN10880_c1_g2	0	0	0	0	0	0	0	0	0	1.71	0.51	1.34	1.71	0.6	3.64	0	1.13	0.75
TRINITY_DN10881_c0_g1	41.37	42.74	41.73	1.43	1.64	0.83	20.57	16.97	18.73	32.73	32.77	33.57	0.08	0.29	0.22	7.88	4.85	4.64
TRINITY_DN10882_c0_g1	0.98	0.73	0.66	6.75	7.37	7.73	2.07	2.18	2.65	2.01	1.86	2.11	6.51	5.44	6.58	2.27	3.01	2.17
TRINITY_DN10883_c0_g1	1.28	0.81	1.15	3.81	0.77	5.67	13.01	2.79	7.86	2.16	0.48	1.43	0.63	2.51	2.33	2.33	8.29	1.26
TRINITY_DN10884_c0_g1	0	0.53	0	3.38	2.38	2.77	1.13	2.18	1.38	0.59	0.4	0.3	2.21	3.74	2.09	0.41	0.15	0
TRINITY_DN10885_c0_g1	1.62	2.11	1.98	8.4	9.21	7.43	3.48	3.79	4.12	3.91	3.78	3.98	11.28	10.19	12.34	6.11	6.78	6.85
TRINITY_DN10885_c0_g2	0.96	0.4	1.78	8.92	8.69	8.96	2.83	2.06	1.21	0	0	0	0	0	0	0	0	0
TRINITY_DN10885_c0_g3	4.14	4.17	5.47	0.06	0.2	0.31	0.08	0.08	0.38	3.55	2.86	2.24	0	0.07	0.07	1.16	0	0.26
TRINITY_DN10885_c0_g4	0.24	1.01	0	0.63	1.22	0.81	0.24	0.24	0	0	0	0	0	0	0	0	0	0
TRINITY_DN10885_c1_g1	0	0	0	3.14	0	7.98	0	0	7.88	3.96	0	0	7.96	0	0	0	0	0
TRINITY_DN10886_c0_g1	9.26	11.7	9.38	16.65	15.4	18.09	41.41	43.33	46.35	14.31	11.74	13.86	14.52	14.81	13.92	33.38	28.26	27.04
TRINITY_DN10886_c1_g1	5.75	5.64	5.98	39.96	38.88	39.36	110.71	113.23	106.31	11.13	9.56	9.24	75.28	75.31	77.94	92.53	90.07	79.17
TRINITY_DN10886_c2_g1	1.53	2.06	0.95	13.77	13.72	13.15	1.3	1.01	1.79	0.85	1.06	1.33	22.3	24.06	24.32	0.91	0.76	0.48
TRINITY_DN10887_c0_g1	6.05	5.81	5.87	22.4	22.39	19.53	0.7	0.69	0	8.27	11.46	8.7	78.76	77.1	76.03	0.62	0.89	0.33
TRINITY_DN10888_c0_g1	103.3	100.16	106.37	346.52	368	344.25	553.51	539.23	534.34	96.16	97.6	103.78	228.66	228.18	225.75	291.03	281.81	255.74
TRINITY_DN10888_c1_g1	135.54	149.67	154.7	0	0	0.07	5.5	8.45	4.66	70.3	63.22	63.61	0	0	0	0.58	0.1	0.22
TRINITY_DN10888_c1_g2	15.33	5.85	13.22	0	0	0	0	0	0	0	0	0	0	0	0	0	0	0
TRINITY_DN10888_c3_g1	0.49	0	0	0.41	1	0.64	0	0	0	0	0.21	0.2	2.18	1.33	1.61	0	0	0
TRINITY_DN10889_c0_g1	0	0	0	0	0	0	0	0	0	0.31	0.19	0.24	1.04	0.86	0.77	0	0	0
TRINITY_DN10889_c0_g2	0	0	0	0	0	0	3.54	9.38	4.87	3.38	0.95	0	1.13	0	1.23	0	0	0
TRINITY_DN1088_c0_g1	13.91	15.73	15.77	49	46.03	45.82	69.42	62.35	62.05	22.34	22.24	19.08	35.03	33.69	33.1	35.9	34.9	31.39
TRINITY_DN10890_c0_g1	2.77	6.61	4.15	119.21	112.17	93.93	6.02	6.42	5.04	0	0	0	0	0	0.18	0	0	0
TRINITY_DN10891_c0_g1	1.16	3.44	0.82	13.33	10.35	13.52	7.63	4.87	1.87	0	0	0	4.95	8.79	6.04	0	0	0
TRINITY_DN10892_c0_g1	0	0	0	1.24	1.92	3.25	0	0	0.45	0	0.36	0	0.93	0.97	0.99	0	0	0
TRINITY_DN10893_c0_g1	0	0	0	0.24	3.98	0.17	0	0	0	5.9	2.27	1.88	9.8	11.5	11.98	0.36	0.5	0.35
TRINITY_DN10893_c1_g1	0	0	0	0	5.58	0	0	0	0	0	0	0	0	0	0	0	0	0
TRINITY_DN10894_c0_g1	5.3	5.3	5	32.75	33.35	33.18	20.2	21.96	20.31	6.57	7.14	7.42	23.75	23.05	21.48	9.06	8.92	8.96
TRINITY_DN10894_c0_g2	0	0.51	1.2	0.14	0.57	0.15	0.4	0	0	0.61	0	0.28	0.3	0.3	0	0	0	0
TRINITY_DN10894_c0_g3	0	0	0	0	0.98	0	0	0	0	0	0	0	0	0	0	0	0	0
TRINITY_DN10894_c0_g4	0	0	0	0.2	0.26	0.28	0.05	0.05	0	0.17	0.17	0.17	0.82	0.37	0.65	0	0	0
TRINITY_DN10894_c0_g5	0	0	0	0	0	0	0	0	0	0	0	0	0	0	0	0	0	0
TRINITY_DN10894_c0_g6	0	0	0	0	0.32	0.37	0	0.55	0	0	0	0	0.37	0.38	0	0	0	0
TRINITY_DN10895_c0_g1	2.55	9.01	3.29	7.03	6.06	0	0	5.15	0	2.92	4.43	6.77	2.93	9.49	6.27	0	7.2	0
TRINITY_DN10896_c0_g1	19.22	14.63	19.72	13.38	16.89	14.48	9.78	8.58	10.6	7.2	7.26	6.54	15.87	15.23	13.63	9.12	5.5	5.66
TRINITY_DN10897_c0_g1	0	0	0	34.74	34.06	32.03	1.36	0	0	11.85	11.96	9.74	36.74	49.56	20.93	6.83	1.82	0
TRINITY_DN10897_c0_g2	0	0	0	35.89	36.22	33.18	0.56	1.15	0	7.65	5.77	14.4	32.41	18.13	13.54	0.89	0.75	4.35
TRINITY_DN10899_c0_g1	0	1.44	3.24	11.84	7.61	12.95	2.04	0	2.75	1.28	3.2	1.74	2.57	6.96	2.81	0	0	0
TRINITY_DN1089_c0_g1	97.9	105.71	114.14	111.58	113.88	120.25	236.97	232.53	236.49	104.03	106.56	107.57	111.42	106.44	105.04	259.83	238.08	218.46
TRINITY_DN1089_c1_g1	1.45	1.63	0	1.03	1.86	1.62	0	0	0	0.37	0	1.23	5.38	4.7	3.68	0	0	0
TRINITY_DN108_c0_g1	4.92	5.35	3	10.46	9.99	9.84	24.53	25.47	23.36	11.71	10.53	12.93	5.81	8.91	8.16	12.4	9.71	12.05
TRINITY_DN108_c1_g1	16.81	15.31	20.81	57.07	54.94	58.86	51.27	50.31	53.29	20.63	20.41	20.11	63.8	60.78	63.47	25.08	23.43	20.79
TRINITY_DN108_c2_g1	0	0	0	0.58	0.55	0.44	0	0	0	0	0.13	0.28	0.84	0.47	0.29	0	0	0
TRINITY_DN108_c3_g1	9.4	12.36	11.76	35.56	33.88	34.07	31.8	33.95	28.29	13.76	13.31	12.64	31.67	28.17	27.56	25.64	23.69	20.01
TRINITY_DN108_c4_g1	2.02	1.17	0.65	8.63	8.12	7.98	0.06	0	0	4.01	4.14	4.38	8.27	6.58	6.78	0	0.04	0
TRINITY_DN10900_c0_g1	41.76	36.41	38.11	58.93	60.6	61.35	116.2	116.51	112.34	46.3	46.03	47.77	40.21	42.2	43.72	87.26	91.06	74.91
TRINITY_DN10901_c0_g1	0.48	0.43	0.69	3.05	3.06	3.26	1.48	1.96	0.94	1.79	1.84	1.68	3.09	3.19	3.1	0.26	0.3	0.31
TRINITY_DN10901_c1_g1	0.07	0.12	0	0.49	0.45	0.85	0	0	0	0.06	0	0	2.72	2.37	2.9	0	0	0
TRINITY_DN10901_c2_g1	0	0	0	0.16	0.17	0	0	0	0	0	0	0.25	2.09	1.69	2.2	0	0	0
TRINITY_DN10902_c0_g1	9.05	7.74	0	1.91	5.17	1.42	2.22	0	5.93	2.81	4.6	4.66	1.39	6	1.53	0	3.05	2.14
TRINITY_DN10903_c0_g1	1.58	0.91	0	5.08	4.72	4.16	1.24	0.28	2.13	1.25	1.66	2.74	1.48	1.29	1.49	1.26	2.15	0
TRINITY_DN10904_c0_g1	3.59	3.58	2.76	7.36	7.44	7.44	3.32	4.73	4.25	2.56	2.58	2.72	4.71	3.87	4.51	0.6	1.12	1.12
TRINITY_DN10904_c1_g1	0	0	0	0	2.41	1.67	0	0	0	0	0	0	0	3.62	0	0	0	0
TRINITY_DN10905_c0_g1	0	0.23	0	0.1	0.21	0.82	0	0	0	0.22	0.32	0.31	6.36	5.79	8.37	0	0	0
TRINITY_DN10906_c0_g1	0	1.37	0	3.8	2.37	8.7	0	0	0	1.95	1.39	1.13	3.87	4.81	6.72	0	0	0
TRINITY_DN10907_c0_g1	0.03	0.03	0	11.3	9.75	9.51	2.65	4.02	2.98	0.21	0.79	0.23	19.54	14.49	11.8	0	0.05	0
TRINITY_DN10907_c0_g2	0	0	0	0	0	0	0	0	0	0	0	0	11.52	20.07	18.61	0	0	0
TRINITY_DN10907_c0_g3	0	0	0	0	0	0	0	0	0	0	0	0	0	0	17.5	0	0	0
TRINITY_DN10908_c0_g1	1.89	2.61	3.1	0	0	0	0.04	0.15	0	0	0	0	0	0	0	0	0	0
TRINITY_DN10909_c0_g1	0.28	0.07	0.04	4.73	6.17	5.64	0	0.17	0.04	0.2	0.24	0.3	16	16.54	15.89	0	0.03	0
TRINITY_DN1090_c0_g1	2.84	3.38	2.49	28.04	27.23	30.41	3.98	3.92	3.41	4.56	3.97	3.76	30.78	29.43	27.69	1.72	2.34	1.41
TRINITY_DN1090_c0_g2	15.42	19.16	15.94	20.69	22.85	18.17	17.11	20.22	18.98	19.21	24.46	24.51	24.2	24.13	24.4	14.01	9.44	15.55
TRINITY_DN1090_c0_g3	3.39	3.75	2.41	0	0	0	0.27	0	0	0.84	0.53	1.31	0	0	0	0.5	0	0
TRINITY_DN1090_c2_g1	1.62	2.76	1.55	0	0	0	0.54	0	0	0.38	0.35	0	0	0	0	0	0	0
TRINITY_DN1090_c6_g1	35.31	33.09	37.01	12.2	9.99	12.15	11.23	8.45	12.36	45.89	45.12	42.36	7.01	6.24	8.09	4.17	1.55	2.98
TRINITY_DN10910_c0_g1	0.6	0.09	0.22	2.5	1.13	2.14	0.11	0	1.12	0.71	1.6	0.33	6.45	6.06	5.64	0.24	0.23	0.09
TRINITY_DN10911_c0_g1	0	0.45	0.26	1.44	3.04	3.18	0.26	1.05	1.8	1.17	2.07	2.82	5.75	4.1	4.84	0	1.26	2.11
TRINITY_DN10911_c0_g2	0.78	0.31	0	4.83	1.35	3.34	0.4	1.35	0	0.71	0.27	0.75	1.98	1.61	1.17	0.31	0.54	1.99
TRINITY_DN10911_c1_g1	0	0	0	14.97	0	7.05	0	0	0	0	0	0	0	0	0	0	0	0
TRINITY_DN10912_c0_g1	3.92	3.75	3.12	19.26	20.59	20.42	7.04	8.02	7.26	3.1	3.07	3.2	19.67	19.68	17.19	2.53	0.69	0.61
TRINITY_DN10913_c0_g1	1.8	1.62	1.48	0	0.05	0	0.35	0.48	0.76	0.61	0.71	0.39	0.18	0.12	0.37	0	0	0
TRINITY_DN10913_c0_g2	0.86	4.36	4.5	2.39	0	0.23	0.81	0.88	2.05	2.81	3.51	3.69	0.94	1.43	0.98	0	0	0
TRINITY_DN10914_c0_g1	0	0	0	1.93	1.33	0.55	2.44	1.69	0.63	0	0	0	1.65	0	0	0	0	0
TRINITY_DN10915_c0_g1	0.27	0.26	0.39	7.33	7.34	7.26	1.25	1.48	2.06	0.68	1.13	0.98	7.59	7.37	6.76	1	1.85	1.09
TRINITY_DN10916_c0_g1	0.79	0.5	0.62	0	0	0	0	0	0	1.27	1.44	1.1	0	0	0	0	0	0
TRINITY_DN10917_c0_g1	8.27	6.84	6.96	0.98	1.06	1.36	4.31	3.7	2.84	7.16	4.87	6.44	2.16	2.78	2.48	1.53	2.06	1.38
TRINITY_DN10917_c1_g1	8.1	7.28	9.42	2.64	3.09	2.8	4.54	7.12	5.2	7.22	7.99	5.97	2.15	1.36	2.54	0.85	1.93	2.02
TRINITY_DN10917_c2_g1	0	0	0	0	0	0	0	0	0	0	0	0	0.64	1.31	1.8	0	0	0
TRINITY_DN10918_c0_g1	2.02	2.47	2.26	11.79	11.14	10.85	2.16	6.32	5.73	4.24	3.83	2.57	16.82	15.79	16.25	11.1	12.2	6.36
TRINITY_DN10919_c0_g1	1.7	4.01	1.59	0	0	0	0	0.57	0	0.3	0.28	0	0	0	0	1.61	0	0
TRINITY_DN1091_c0_g1	40.19	42.97	42.15	24.47	24.4	24.96	67.75	63.39	72.42	42.64	45.68	41.66	15.89	15.49	15.57	16.88	16.92	14.86
TRINITY_DN10920_c0_g1	0	8.31	3.09	2.13	1.92	2.66	0	4.64	0	0	0	0	0	0	0	0	0	0
TRINITY_DN10920_c0_g2	3.18	17.09	2.14	2.21	3.52	1.49	2.09	0	3.24	5.9	1.21	3.82	7.37	4.82	8.08	0	0	0
TRINITY_DN10921_c0_g1	2.38	0.54	7.93	1.2	1.9	4.89	0	0	1.55	8.7	1.22	4.86	2.94	5.09	3.79	0	1.3	1.12
TRINITY_DN10922_c0_g1	0.08	0.31	0.99	6.2	5.55	4.92	10.43	12.12	8.8	1.13	2.57	1.86	10.37	10.9	8.37	12.08	9.56	8.94
TRINITY_DN10923_c0_g1	0.13	0.84	0.42	2.41	2.26	2.95	2.16	1.56	0.25	1.55	1.76	2.52	10.66	8.47	11.56	0.74	1.22	0.11
TRINITY_DN10924_c0_g1	5.89	0.94	1.05	10.93	11.96	11.59	6.6	3.96	6.24	3.86	5.39	5.8	11.12	13.57	8.92	0	0.74	0
TRINITY_DN10925_c0_g1	0.11	1.18	0.13	2.75	1.76	2.75	1.3	2.16	0.46	0.69	0.2	0.1	1.22	0.99	0.61	0	0	0.3
TRINITY_DN10926_c0_g1	0.29	0.14	0.36	5.09	4.74	5.14	0	0	0	0.27	0.26	0.3	9.38	10.17	10	0	0.03	0
TRINITY_DN10927_c0_g1	1.67	1.6	1.04	2.55	1.93	2.25	1.14	0.76	1.59	0.74	0.48	0.93	2.24	1.98	1.54	0.5	0.47	0.18
TRINITY_DN10927_c0_g2	17.73	16.49	20.11	0	0	0.59	2.45	2.74	3.75	24.37	27.25	28.23	2.08	1.63	2.1	0.62	1.51	0.44
TRINITY_DN10928_c0_g1	5.39	5.08	5.9	35.07	35.58	32.58	24.06	30.8	23.21	7.79	7.73	7.98	25	26.1	25.59	19.2	18.85	16.35
TRINITY_DN10929_c0_g1	9.74	7.17	12.24	4.52	5.37	4.99	16.39	14.67	13.68	6.84	6.68	7.85	8.46	6.54	6.5	9.4	9.42	6.57
TRINITY_DN1092_c0_g1	58.18	59.33	63.78	285.77	284.4	278.57	245.67	211.05	210.24	67.72	74.39	76.55	250.97	249.66	252.54	161.42	161.4	132.89
TRINITY_DN1092_c0_g2	0.07	0.25	0.24	3.19	3.88	3.42	1.53	0.85	1.13	1.18	1.82	1.85	5.26	4.84	5.01	0.54	0.31	0.27
TRINITY_DN1092_c0_g3	632.86	591.13	611.84	0.04	0.12	0	43.19	44.87	43.71	696.07	690.24	670.97	0.11	0.07	0	2.13	1.17	0.95
TRINITY_DN1092_c0_g4	3.32	3.7	4.34	7.09	6.56	7.12	5.56	5.6	6.77	3.21	2.98	4.17	3.47	3.51	3.32	1.74	0.59	0.22
TRINITY_DN1092_c1_g1	0.38	0.6	0.84	4.79	6.2	3.25	1.72	3.52	1.27	0.55	0.44	0.42	2.6	2.74	3.43	0	0	0.79
TRINITY_DN1092_c2_g1	0	0	0	0	0	0	0	0	0	2.22	0.94	2.32	3.34	3.59	2.42	3	9.44	8.2
TRINITY_DN1092_c2_g2	11.4	0	0	56.12	44.2	35.77	49.41	31.68	13.2	4.44	10.74	7.54	13.39	5.04	11.74	0	5.85	8.21
TRINITY_DN1092_c4_g1	0	0	0	1.44	0	0	0	0	0	0	4.26	2.26	3.51	0	1.93	2.52	0	0
TRINITY_DN1092_c6_g1	0.37	0.13	0.47	1.15	1.96	2.38	0.56	1.09	0	1.19	0.89	1.17	1.85	1.75	1.82	0.06	0.29	0.25
TRINITY_DN10930_c0_g1	0	0.13	0	0.23	0.06	0.46	0.54	1.37	1.13	0.33	0.74	0.08	0.89	1.14	0.74	0	0.3	1.4
TRINITY_DN10931_c0_g1	4.18	3.34	3.22	14.39	10.88	11.7	1.07	0.72	0.82	16.57	16.69	18.29	39.61	36.54	37.85	2.57	2.18	3.18
TRINITY_DN10931_c0_g2	0.37	0.32	0.02	0.67	0.98	1.48	1.37	0.69	1.68	0.41	0.55	1.15	0.75	0.76	0.45	0.13	0.11	0
TRINITY_DN10932_c0_g1	2.53	2.32	2.5	0.03	0.06	0.03	0	0.53	0.36	0.68	0.6	0.77	0.06	0.06	0.1	0	0	0.06
TRINITY_DN10933_c0_g1	2.88	2.38	3.75	6.89	8.54	8.02	9.04	10.4	6.19	1.77	1.1	1.72	5.6	5.62	5.93	3.68	5.16	5.5
TRINITY_DN10934_c0_g1	1.94	0.42	1.39	5.19	3.26	3.81	3.32	2.47	1.9	0.2	0.33	0.37	0.6	0.85	0.52	0	0	0.65
TRINITY_DN10934_c0_g2	0	0	0	0	0	0	4.03	0	0	0	0	0	0	0	0	0	0	0
TRINITY_DN10935_c0_g1	0.33	0.09	0.31	0.87	1.13	0.64	0.42	0.12	0	0.53	0.19	0.17	1.44	0.98	1.4	0.24	0.04	0
TRINITY_DN10935_c0_g2	0	0	0	0	0	0	0	0	0	7.62	0	0	0	0	0	0	0	0
TRINITY_DN10936_c0_g1	3.52	2.78	3.23	6.62	6.42	6.55	2.83	2.79	3.53	2.96	2.01	2.7	1.9	2.27	2.05	0.53	0.67	0.49
TRINITY_DN10937_c0_g1	13.26	14.18	13.46	33.29	32.47	33.72	21.38	22.43	23.41	13.34	14.6	13.24	20.76	23.85	22.19	10.6	11.16	9.47
TRINITY_DN10938_c0_g1	0	0	0	0.54	0.5	0.38	0.19	0.07	0.03	0.17	0.14	0.11	3.38	3.32	3	0	0	0
TRINITY_DN10939_c0_g1	0.35	0	0	1.31	0.88	0.89	0.82	0.61	0.72	0	0	0	0	0	0	0	0	0
TRINITY_DN10939_c0_g2	107.48	113.82	115.56	3.23	2.67	3.07	6.2	7.12	5.32	39.35	35.57	34.75	1.77	1.87	1.62	0.27	0.51	0.35
TRINITY_DN10939_c1_g1	0.83	2.01	1.03	0.68	0.48	0.42	0	0	0.15	1.93	1.42	1.48	2.84	1.99	2.8	0.1	0.1	0
TRINITY_DN10939_c2_g1	0	0	0	0	0	0	0	0	0	6.53	0	0	0	0	0	0	0	0
TRINITY_DN1093_c0_g1	56.79	44.11	55.31	105.42	107.81	100.96	69.31	72.81	76.49	60.25	53.39	57.72	73.52	71.68	65.25	45.63	45.35	40.7
TRINITY_DN1093_c1_g1	17.42	23.1	12.5	53.14	56.59	56.58	31	33.76	35.38	28.58	26.37	28.65	64.17	54.74	59.96	20.5	19.26	20.84
TRINITY_DN1093_c2_g1	0.47	0.52	0	4.85	3.9	3.5	0	0	0	0.16	0.16	0.24	0.08	0.16	0.08	0	0	0
TRINITY_DN1093_c2_g2	0.75	0	0	1.58	0.3	0.34	2.48	2.03	2.44	0	0.33	0.3	2.44	2.15	2.57	3.92	1.33	2.93
TRINITY_DN1093_c3_g1	0.77	0.63	0.8	4.74	4.7	4.44	3.92	4.13	1.83	0.85	0.96	1.28	4.43	4.72	4.72	1.39	1.08	0.71
TRINITY_DN1093_c4_g1	132.83	157.1	147.93	63	58.3	60.71	63.4	68.62	67.85	157.85	143.9	138.45	70.79	65.77	66.28	39.21	38.15	37.01
TRINITY_DN1093_c5_g1	30.16	27.16	45.28	3.24	10.01	1.99	9.52	20.58	4.09	0	0	0	0	0	0	0	0	0
TRINITY_DN10940_c0_g1	0.39	4.11	0.47	1.33	0.8	0.62	0	0	1.05	0.36	0.24	0.22	3.29	3.29	7.42	0.54	0.04	0
TRINITY_DN10941_c0_g1	1.67	1.3	0	9.02	4.36	7.52	1.59	1.65	1.85	3.24	4.35	2.98	8.63	6.17	4.01	0	1.06	0.7
TRINITY_DN10942_c0_g1	0	0	0	0	0	0	0	0	0	7.96	9.52	13.7	3.66	7.81	6.04	5.91	6.01	4.71
TRINITY_DN10942_c1_g1	0	0	0	2	0.27	1.24	0	0	0	0	0	0	0.31	0	0.99	0	0	0
TRINITY_DN10943_c0_g1	19.16	30.07	14.53	217.22	151.01	189.91	19.56	4.33	8.15	8.13	24.15	30.27	132.44	124.3	92.49	0	27.06	10.6
TRINITY_DN10943_c1_g1	6.91	6.62	6.78	313.44	346.47	302.88	0	0	0	5	8.81	8.21	716.08	759.8	702.62	0	0	0
TRINITY_DN10943_c1_g2	1.39	1.67	1.88	0	0	0	0	0	0	2.36	0.68	1.74	0	0	0	0	0	0
TRINITY_DN10944_c0_g1	6.47	14.79	0	1.4	0	0	0	0	0	6.81	8.3	3.49	0	0	0	0	0	0
TRINITY_DN10944_c0_g2	9.36	6.03	4.17	0	0	0	0.55	0.56	1.33	0.77	1.76	2.55	0	0	0	0	0	0
TRINITY_DN10944_c1_g1	20.5	19.17	24.69	420.62	433.06	440.27	91.13	90.71	88.99	17.19	20.01	21.17	216.1	227.99	208.32	18.92	17.34	11.06
TRINITY_DN10944_c2_g1	0.29	0	0.16	0.12	0.61	0.73	0	0	0	5.85	5.05	3.97	10.82	13.12	13.77	5.98	3.78	2.91
TRINITY_DN10945_c0_g1	0.26	0.33	0.29	0.47	0.51	0.77	0.18	0	0	0.61	1.04	0.96	18.99	20.86	24.97	0	0	0.05
TRINITY_DN10945_c1_g1	0	0	0	0	0	0	0	0	0	0	0	0	0	0	0	0	0	0
TRINITY_DN10945_c2_g1	0	0	0	0	0	0	0	0	0	0	0	0.8	0	1.25	2.52	0	0	0
TRINITY_DN10946_c0_g1	1.71	0	1.99	0	0.49	0.2	1.37	0.28	0.47	1.27	0	0.54	0	0	0	0	0	0
TRINITY_DN10947_c0_g1	0.92	1.16	1.69	1.24	0.28	0.81	4.73	0.36	1	1.53	0.88	0.28	0.4	0.34	1.83	0.74	9.21	4.78
TRINITY_DN10948_c0_g1	0	0	0	0	0	0	0	0	0	8.19	6.66	7.35	18.96	25.69	17.82	0	0	0
TRINITY_DN10949_c0_g1	0	0	0	0	0	0	4.85	0	9.13	6.05	2.36	0	3.03	0	0	0	0	0
TRINITY_DN1094_c0_g1	1.48	1.56	1.63	7.98	7.41	4.21	2.64	0.93	1.34	0.69	0.55	1.26	6.81	4.86	5.21	1.27	0.37	1.21
TRINITY_DN10950_c0_g1	0.6	1.66	0.67	0.96	1.24	1.61	1.41	2.66	0.65	1.14	1.16	0.97	2.14	1.82	2.09	0.75	0.35	1.15
TRINITY_DN10950_c0_g2	0.21	0	0	1.63	1.82	2.01	0.06	0.06	0.26	0.62	0.76	0.49	2.31	2.12	1.97	0	0	0
TRINITY_DN10950_c0_g3	0	0	0.06	4.85	4.9	6.6	0.13	0.06	0.35	0.05	0	0	0	0	0	0	0	0
TRINITY_DN10951_c0_g1	0.23	2.75	0	2.64	4.16	2.96	1.65	0.92	0	0.2	0.43	0.8	0.81	0.62	0.7	0	0	0.25
TRINITY_DN10952_c0_g1	1.76	3.51	1.85	23.04	30.9	20.94	1.62	3.42	3.04	3.43	11.36	5.33	37.05	40.58	39.92	7.43	2.04	3.68
TRINITY_DN10952_c1_g1	0	0	0	0	2.82	0	0	0	0	0	0	0	0	0	0	0	0	0
TRINITY_DN10953_c0_g1	0.06	0.04	0.12	0.18	0.04	0.12	0.11	0.24	0	0.48	0.76	0.92	2	2.22	1.71	0.46	0.05	0
TRINITY_DN10954_c0_g1	1.17	2.08	1.61	11.36	10.72	10.36	3.03	2.62	2.64	4.02	3.2	3.64	9.45	11.2	10.5	0.87	0.65	0.66
TRINITY_DN10954_c0_g2	0.74	0.67	0.4	0	0.08	0	0	0.2	0	4.08	3.87	3.46	3.26	3.44	4.46	0.96	0.73	1.61
TRINITY_DN10954_c0_g3	0	0	0	0.75	0.75	1.23	0.42	1.27	0.37	0.64	0.31	0.15	1.1	0.96	0.99	0.16	0.74	1.18
TRINITY_DN10954_c1_g1	0	0	0	1.44	0.12	0	0.16	0.16	0	0.25	0.37	0	0.49	1.85	0.13	0	0	0
TRINITY_DN10954_c1_g2	0.31	0.4	0.16	1.58	1.23	1.53	0.84	1.09	0.53	0.33	0.34	0.63	5.22	4.86	6.95	0.51	1.53	0.8
TRINITY_DN10955_c0_g1	2.5	2.16	1.81	4.66	4.82	3	1.17	2.09	2.27	0.63	1.16	1.02	0	0	0.1	0	0	0
TRINITY_DN10956_c0_g1	0.92	0.64	2.55	0.78	7.82	6.09	0.27	0.74	0.21	9.81	1.74	3.37	2.36	3.05	1.85	0	0	0
TRINITY_DN10956_c0_g2	0.64	1.41	2.02	0	0	0	0	0	0	0.85	0.94	0.66	0	0	0	0	0	0
TRINITY_DN10957_c0_g1	0.18	0	0.37	3.47	2.69	3.29	2.91	2.11	0	0.87	1.76	0.65	3.37	3.41	2.7	0.29	0	0
TRINITY_DN10958_c0_g1	0	0	0	0.45	0.33	0.78	0	0	0	0.09	0.24	0.14	0.23	0.32	0.29	0.04	0	0
TRINITY_DN10958_c0_g2	0.81	1.06	0.61	4.8	2.45	3.72	7.4	5.1	4.91	5.81	6.31	7.66	13.17	13.65	13.51	0.27	0.68	0.29
TRINITY_DN10959_c0_g1	3.05	0	0	2.07	4.89	5.08	0	0	0	1.68	5.46	6.7	0	0	5.53	0	0	0
TRINITY_DN1095_c0_g1	5.93	6.46	6.22	28.66	26.06	26.48	35.53	36.38	37.35	6.15	5.83	6.7	24.68	26.55	25.64	14.55	16.12	13.25
TRINITY_DN1095_c0_g2	19.73	19.94	15.34	73	68.71	76.95	88.33	80.35	82	15	12.91	14.61	43.53	42.68	45.04	36.03	37.14	28.64
TRINITY_DN1095_c0_g3	0.54	0	0.41	1.93	4.04	3.67	1.05	0.63	1.1	0	0.16	0	0.63	0	0.5	0	0	0
TRINITY_DN1095_c0_g4	23.64	25.91	23.06	49.05	43.91	49.1	128.49	132.95	126.48	12.75	10.63	10.96	26.85	26.13	25.8	25.72	29.59	25.76
TRINITY_DN1095_c1_g1	0	0	0	0.07	0	0.14	0	0	0.12	0.08	0	0	4.81	4.7	5.57	0	0	0
TRINITY_DN10960_c0_g1	2.9	5.37	3.13	4.09	5.88	6.31	1.36	0.86	0.37	4.98	6.42	5.01	4.88	8.62	9.64	0	0.45	1.31
TRINITY_DN10960_c0_g2	0	0	0	0	2.77	0	0	0	0	3.89	2.99	1.06	3.9	0	0	0	0	0
TRINITY_DN10961_c0_g1	0.66	1.18	0.9	3.62	4.67	4.2	1.14	2.16	1.09	1.56	1.72	1.93	4.54	5.51	4.23	0.64	0.93	0.59
TRINITY_DN10962_c0_g1	0	0.4	0.28	1.59	1.66	1.29	0.97	0.85	1.21	0	0	0	0	0	0	0	0	0
TRINITY_DN10962_c0_g2	0	0	0	0	0	0	0	0	0	4.04	6.2	0	8.11	31.13	13.5	0	5.24	14.74
TRINITY_DN10962_c0_g3	0	0	0	3.9	4.68	5.29	0	0	0	0	0	0	0	0	0	0	0	0
TRINITY_DN10962_c0_g4	0	0	0	0	2.74	7.62	15.14	3.27	17.64	0	0	0	0	0.14	1.49	0	0	0
TRINITY_DN10962_c0_g5	0	0	0	0	0	0	0	0.26	0	0.98	0.95	0.71	4.06	4.53	5.7	0.2	0	0.85
TRINITY_DN10962_c0_g6	1.19	0.75	0.28	5.33	5.06	7.25	2.6	0.87	2.23	0	0	0	0	0	0	0	0	0
TRINITY_DN10962_c1_g1	0	0	0	0	0	0	0	0	0	0	0	0	0	0	0	0	0	0
TRINITY_DN10962_c1_g2	0	0	0	0	0	0	0	0	0	0	0	0	0	13.46	6.58	0	0	0
TRINITY_DN10963_c0_g1	0.1	0.08	0.56	1.12	1.6	0.98	1.67	0.1	0	0.96	0.35	1.01	2.37	5.03	1.42	0	0.9	0
TRINITY_DN10963_c0_g2	0	0.91	0.07	1.65	1.92	0.91	0.52	0.56	0.26	0.14	0.3	0.03	1.43	3.13	2.5	0	0	0
TRINITY_DN10964_c0_g1	0.07	0.18	0	0.3	0.06	0.18	0.08	0.04	1.03	0.27	0.28	0.24	0.44	0.68	0.4	0.05	0.06	0
TRINITY_DN10965_c0_g1	1.43	0.73	0.52	15.74	16.83	12.07	0	0	0	1.38	1.21	2.06	24.02	23.69	24.11	0	0	0
TRINITY_DN10966_c0_g1	0.58	0.43	0.82	9.55	9.94	9.38	4.02	4.6	4.19	0.91	1.55	1.36	6.4	5.57	4.85	1.38	1.97	1.5
TRINITY_DN10967_c0_g1	0	0	0	0	0	0	0	0	0	0	0	0	0	0	0	0	0	0
TRINITY_DN10967_c0_g2	0	0	0	0	0	0	0	0	0	0	0.67	0	0	0	1.65	0	0	0
TRINITY_DN10967_c1_g1	0.28	4.06	1.39	3.48	3.87	2.55	0	0.36	0	1.91	1.49	4.18	1.84	2.34	1.29	0	0	0
TRINITY_DN10968_c0_g1	0.36	4.04	1.45	6.6	6.45	5.84	1.73	0.1	0	0.21	0.02	0	3.26	2.32	11.27	0	0	0
TRINITY_DN10968_c1_g1	0	0	0	6.38	0	0	0	0	0	0	0	0	0	0	0	0	0	0
TRINITY_DN10969_c0_g1	0.94	1.12	0	3.3	2.2	2.93	1.51	0	0	0.97	2.47	6.21	3.88	2.07	0	0	2.02	2.79
TRINITY_DN10969_c2_g1	0	0	0	0	0	0	0.77	0	0	0	0.26	0.48	0.83	0	0.58	0	0	0
TRINITY_DN1096_c0_g1	15.41	15.13	18.75	19.6	17.86	15.19	17.26	16.01	21.53	22.42	18.3	18.83	3.99	2.78	3.78	0.24	1.44	0.41
TRINITY_DN10970_c0_g1	6.21	7.13	4.85	11.58	11.59	11.25	9.93	10.81	9.36	6.84	7.49	7.18	15.57	15.07	15.61	7.13	6.92	6.04
TRINITY_DN10971_c0_g1	26.01	25.64	22.37	146.69	148.21	150.44	207.99	197.42	191.61	29.28	31.2	31.3	103.68	91.52	95.68	108.46	95.6	96.87
TRINITY_DN10971_c1_g1	6.26	0.56	0.13	12.98	16.52	11.3	10.89	0.53	0.96	0.28	0.21	0	0.32	0.36	0.17	0	0	0
TRINITY_DN10971_c2_g1	0	0.07	0	0.57	0.6	0.62	0	0.08	0	0.13	0.07	0	0.65	0.52	0.2	0.12	0	0
TRINITY_DN10972_c0_g1	1.08	1.34	1.67	6.77	8.3	6.18	3.58	5.8	4.22	1.55	3	2.23	7.82	8.84	8.18	2.41	2.81	2.7
TRINITY_DN10973_c0_g1	750.97	841.98	829.12	0	0.14	0.04	53.65	48.77	44.43	953.78	924.08	884.6	0	0.05	0.05	1.99	2.57	2.9
TRINITY_DN10974_c0_g1	0	0	0	0.86	0	0	1.59	4.97	0	0	0	0	0	0	0	0	2.14	0
TRINITY_DN10974_c0_g2	0	0	0	0	0	0	2.06	4.23	0	0	0.34	0.31	0.36	0	0	0	0.35	0
TRINITY_DN10974_c1_g1	0	0	0	0	0	0	0	0	0	0	0	0	4.68	1.7	1.71	0	0	0
TRINITY_DN10974_c2_g1	0	0	0	0	0	0	0	0	0	0	1.08	0	0	0	0	0	0	0
TRINITY_DN10975_c0_g1	68.3	75.43	72.58	39.56	41.13	38.97	41.4	41	48.45	83.58	81.04	79.25	53.1	51.98	55.82	40.81	37.92	33.53
TRINITY_DN10976_c0_g1	1.18	1.76	1.08	2.04	2.94	2.59	11.05	15.99	15.17	1.66	1.67	1.79	1.34	1.87	1.62	4.57	5.38	3.55
TRINITY_DN10977_c0_g1	5.07	5.14	6.19	18.65	18.27	19.51	26.09	29.2	27.32	9.57	8.44	9.38	86.64	85.63	81.97	20.9	22.67	17.41
TRINITY_DN10978_c0_g1	1.91	2.5	4.12	1.09	0.62	0.64	0.22	0	0	3.96	8.32	6.94	1.15	0.51	1.22	0	0	0
TRINITY_DN10979_c0_g1	0	0	0	0	0	0	0	0	0	1.28	0	1.74	16.31	4.95	19.24	0	0	0
TRINITY_DN10979_c0_g2	0	0	0	0.89	3.14	1.05	0	6.91	0	0	0	0	4.18	5.6	0	0	0	0
TRINITY_DN10979_c1_g1	0	0	0.92	14.4	12.23	17.88	3.16	0	0.95	3.6	3.53	2.92	28.84	24	39.97	0	0	0
TRINITY_DN1097_c0_g1	1.62	1.31	1.53	15.35	15.89	15.4	23.98	22.96	24.54	3.22	2.94	2.84	34.01	34.48	33.07	13.25	17.45	14.17
TRINITY_DN10980_c0_g1	3.67	3.13	3.17	89.35	81.63	82.39	66.54	55.01	57.71	5.65	5.88	5.39	136.22	131.29	123.62	14.51	12.97	14.5
TRINITY_DN10981_c0_g1	0.5	0.75	0.44	20.71	22.28	21.26	0	0	0.08	1.16	0.84	0.97	7.38	7.9	8	0	0	0.03
TRINITY_DN10981_c0_g2	0	0	0	6.7	0	0	0	0	0	0	0	0	0	0	0	0	0	0
TRINITY_DN10982_c0_g1	0.53	0.55	1.1	3.08	2.79	2.67	2.34	2.76	2.98	1.08	1.01	0.89	1.77	2.13	2.37	0.37	0.25	0.53
TRINITY_DN10983_c0_g1	1.24	0.97	1.6	25.45	28.11	30.1	0.55	1.33	0	4.74	5.75	4.99	1.47	2.33	2.3	2510.93	2466.08	2145.27
TRINITY_DN10984_c0_g1	9.8	10.92	8.44	31.44	40.34	35.9	20.21	20.16	14.64	9	7.88	8.28	29.38	25.97	30.51	17.74	12.47	12.39
TRINITY_DN10985_c0_g1	2.97	1.62	3.7	0	0	0	0.28	0.27	0	1.41	1.58	2.03	0	0	0	0	0	0
TRINITY_DN10986_c0_g1	3.61	3.6	3.18	45.95	42.64	50.15	4.98	5.86	6.64	6.13	4.83	5.39	37.1	38.96	39.57	6.46	4.06	3.76
TRINITY_DN10987_c0_g1	11.14	9.55	8.94	25.89	21.39	27.07	7.73	7.12	5.56	11.74	10.65	11.17	26.76	27.24	26.58	2.36	3.06	2.39
TRINITY_DN10987_c1_g1	0	0	0	0.23	0.3	0.39	0	0	0	0.12	0.18	0.06	0.64	0.52	0.79	0	0	0
TRINITY_DN10988_c0_g1	0	0	0	0.17	0.4	0.56	0.07	0	0	0	0	0.06	1.76	1.7	1.36	0	0	0
TRINITY_DN10989_c0_g1	0	0	0	0	0	0	0	0	0	6.09	2.38	1.54	0	0	0	0	2.71	6.39
TRINITY_DN1098_c0_g1	10.03	10.57	9.17	68.24	69.92	69.29	17.56	20.18	19.07	9.09	8.8	8.92	35.81	34.48	35.22	12.44	10.09	9.49
TRINITY_DN1098_c1_g1	13.34	12.38	11.91	45.74	44.71	47.41	28.64	30.34	29.06	19.46	16.51	18.64	35.97	35.71	36.31	15.41	18.55	13.18
TRINITY_DN1098_c1_g2	18.94	20.09	20.98	91.47	89.66	93.61	113.4	120.37	118.92	30.23	30.74	32.39	82.88	78.73	80.42	81.69	72.44	68.66
TRINITY_DN1098_c1_g3	1.36	1.51	1.12	11.78	12.12	13.84	2.56	4.26	2.97	3.17	3.09	3.13	14.63	13.91	13.79	1.54	1.11	1.36
TRINITY_DN10990_c0_g1	0	3.77	0	0.54	0	0	6.26	8.61	31.29	0	0	0	0	0	0	0	0	0
TRINITY_DN10991_c0_g1	6.77	6.5	6.89	32.43	33.19	33.52	24.57	30.23	28.22	8.2	6.9	8.59	25.95	29.13	25.53	15.29	14.61	14.4
TRINITY_DN10992_c0_g1	0	3.1	0	6.4	0	0	0	0	0	0	0	1.8	6.06	0	3.36	0	0	0
TRINITY_DN10993_c0_g1	5.74	6.57	5.29	24.63	24.22	24.31	17.91	20.24	17.87	7.97	7.52	7.47	28.27	27.39	27.37	12.35	10.51	10.92
TRINITY_DN10994_c0_g1	0.22	0	0.12	0	0	0	0.13	0.12	0.11	0.75	0.33	1.12	0	0	0	4.05	6.21	4.06
[truncated: 90,027 more rows]

## Sheet: Table S5
Table S5 The KEGG enrichment analysis of differentially expressed genes within group comparison
KEGG_A_class	KEGG_B_class	Pathway ID	Pathway	GeneRatio	BgRatio	Enrich factor	P-value	Q-value	GeneID	Gene Num	Regulation
Group: HQI/LFI
Organismal Systems	Environmental adaptation	ko04712	Circadian rhythm - plant	0.0312	0.0091	3.41	1.25576e-06	0.000140116	TRINITY_DN11146_c1_g2;TRINITY_DN1178_c2_g2;TRINITY_DN1605_c0_g1;TRINITY_DN1697_c1_g1;TRINITY_DN180_c5_g1;TRINITY_DN1902_c0_g1;TRINITY_DN2392_c0_g1;TRINITY_DN2524_c0_g1;TRINITY_DN27670_c0_g1;TRINITY_DN2819_c0_g1;TRINITY_DN3237_c0_g2;TRINITY_DN36251_c0_g1;TRINITY_DN3824_c0_g1;TRINITY_DN42351_c0_g2;TRINITY_DN4611_c0_g2;TRINITY_DN4944_c0_g2;TRINITY_DN6086_c0_g1;TRINITY_DN8844_c1_g1;TRINITY_DN9143_c0_…	20	up
Organismal Systems	Environmental adaptation	ko04626	Plant-pathogen interaction	0.1872	0.1259	1.49	3.37584e-06	0.000188336	TRINITY_DN1022_c0_g1;TRINITY_DN10503_c0_g1;TRINITY_DN10585_c0_g1;TRINITY_DN10792_c0_g1;TRINITY_DN11378_c0_g1;TRINITY_DN11379_c0_g1;TRINITY_DN11451_c0_g1;TRINITY_DN11556_c0_g3;TRINITY_DN11717_c0_g1;TRINITY_DN11931_c0_g1;TRINITY_DN11991_c0_g1;TRINITY_DN12389_c0_g1;TRINITY_DN13376_c0_g1;TRINITY_DN13628_c0_g1;TRINITY_DN13926_c0_g1;TRINITY_DN14001_c0_g1;TRINITY_DN14147_c0_g1;TRINITY_DN14393_c0_g1;TRIN…	120	up
Metabolism	Biosynthesis of other secondary metabolites	ko00941	Flavonoid biosynthesis	0.0359	0.013	2.77	8.34891e-06	0.000310521	TRINITY_DN11040_c0_g1;TRINITY_DN1108_c3_g1;TRINITY_DN1123_c0_g1;TRINITY_DN13180_c1_g1;TRINITY_DN16292_c0_g2;TRINITY_DN1697_c1_g1;TRINITY_DN24244_c0_g1;TRINITY_DN27670_c0_g1;TRINITY_DN29829_c2_g1;TRINITY_DN3336_c2_g1;TRINITY_DN3538_c0_g1;TRINITY_DN36251_c0_g1;TRINITY_DN43_c0_g2;TRINITY_DN5236_c0_g1;TRINITY_DN5847_c0_g1;TRINITY_DN594_c4_g1;TRINITY_DN594_c5_g1;TRINITY_DN6086_c0_g1;TRINITY_DN6989_c0_…	23	up
Metabolism	Biosynthesis of other secondary metabolites	ko00402	Benzoxazinoid biosynthesis	0.0078	0.0019	4.19	0.00571629	0.159454	TRINITY_DN29363_c0_g1;TRINITY_DN3572_c0_g1;TRINITY_DN4858_c3_g1;TRINITY_DN5208_c0_g1;TRINITY_DN8183_c0_g1	5	up
Metabolism	Biosynthesis of other secondary metabolites	ko00940	Phenylpropanoid biosynthesis	0.0437	0.0274	1.6	0.00983185	0.219405	TRINITY_DN10642_c0_g1;TRINITY_DN10642_c0_g3;TRINITY_DN10661_c0_g3;TRINITY_DN1119_c1_g1;TRINITY_DN14440_c0_g1;TRINITY_DN17623_c0_g1;TRINITY_DN1996_c0_g1;TRINITY_DN21546_c0_g2;TRINITY_DN21869_c0_g1;TRINITY_DN23228_c0_g1;TRINITY_DN2431_c1_g1;TRINITY_DN271_c3_g1;TRINITY_DN3538_c0_g1;TRINITY_DN3609_c1_g1;TRINITY_DN4407_c0_g1;TRINITY_DN5149_c0_g1;TRINITY_DN5412_c0_g1;TRINITY_DN5617_c1_g1;TRINITY_DN5847…	28	up
Metabolism	Energy metabolism	ko00910	Nitrogen metabolism	0.0125	0.0051	2.45	0.0156958	0.2777	TRINITY_DN15416_c0_g1;TRINITY_DN17852_c0_g1;TRINITY_DN1873_c0_g1;TRINITY_DN3340_c0_g1;TRINITY_DN4917_c0_g2;TRINITY_DN6057_c0_g1;TRINITY_DN7001_c0_g1;TRINITY_DN8693_c0_g1	8	up
Metabolism	Lipid metabolism	ko00592	alpha-Linolenic acid metabolism	0.0203	0.0105	1.93	0.0174218	0.2777	TRINITY_DN12560_c0_g1;TRINITY_DN12911_c1_g1;TRINITY_DN15647_c0_g1;TRINITY_DN1655_c4_g1;TRINITY_DN2283_c3_g1;TRINITY_DN2793_c0_g1;TRINITY_DN3284_c0_g1;TRINITY_DN49238_c0_g1;TRINITY_DN6676_c0_g1;TRINITY_DN7184_c0_g1;TRINITY_DN7184_c0_g2;TRINITY_DN83072_c1_g1;TRINITY_DN8486_c0_g1	13	up
Metabolism	Carbohydrate metabolism	ko00040	Pentose and glucuronate interconversions	0.0343	0.0235	1.46	0.0478209	0.666975	TRINITY_DN1016_c1_g1;TRINITY_DN10569_c0_g1;TRINITY_DN108_c0_g1;TRINITY_DN108_c4_g1;TRINITY_DN11035_c0_g1;TRINITY_DN12228_c0_g1;TRINITY_DN13838_c0_g1;TRINITY_DN15783_c0_g1;TRINITY_DN22807_c0_g1;TRINITY_DN29095_c0_g1;TRINITY_DN33270_c0_g1;TRINITY_DN4429_c0_g1;TRINITY_DN4429_c1_g1;TRINITY_DN4457_c0_g1;TRINITY_DN4867_c0_g2;TRINITY_DN50945_c0_g1;TRINITY_DN63_c0_g1;TRINITY_DN7379_c0_g1;TRINITY_DN7397_c…	22	up
Environmental Information Processing	Membrane transport	ko02010	ABC transporters	0.0281	0.0193	1.46	0.0700856	0.868897	TRINITY_DN11568_c0_g1;TRINITY_DN12571_c0_g1;TRINITY_DN1356_c0_g1;TRINITY_DN14460_c0_g1;TRINITY_DN1522_c2_g1;TRINITY_DN17184_c0_g1;TRINITY_DN1808_c0_g1;TRINITY_DN21389_c0_g1;TRINITY_DN2920_c0_g1;TRINITY_DN3549_c0_g1;TRINITY_DN43_c3_g2;TRINITY_DN490_c0_g1;TRINITY_DN53111_c3_g1;TRINITY_DN5322_c1_g1;TRINITY_DN5709_c0_g1;TRINITY_DN57574_c0_g1;TRINITY_DN7236_c0_g1;TRINITY_DN8600_c0_g1	18	up
Metabolism	Biosynthesis of other secondary metabolites	ko00945	Stilbenoid, diarylheptanoid and gingerol biosynthesis	0.0125	0.007	1.77	0.0816029	0.900951	TRINITY_DN3538_c0_g1;TRINITY_DN37136_c0_g2;TRINITY_DN49562_c0_g1;TRINITY_DN5847_c0_g1;TRINITY_DN594_c4_g1;TRINITY_DN594_c5_g1;TRINITY_DN6989_c0_g1;TRINITY_DN8851_c0_g1	8	up
Cellular Processes	Transport and catabolism	ko04146	Peroxisome	0.037	0.0151	2.45	0.0008767	0.0941299	TRINITY_DN11220_c0_g1;TRINITY_DN13311_c0_g1;TRINITY_DN1442_c1_g1;TRINITY_DN14775_c0_g1;TRINITY_DN15339_c0_g1;TRINITY_DN1599_c0_g2;TRINITY_DN17175_c0_g2;TRINITY_DN1787_c3_g1;TRINITY_DN3043_c0_g2;TRINITY_DN3043_c0_g3;TRINITY_DN39137_c0_g1;TRINITY_DN468_c0_g1;TRINITY_DN5552_c0_g1;TRINITY_DN5584_c0_g1;TRINITY_DN6873_c1_g1;TRINITY_DN8235_c0_g1	16	down
Metabolism	Metabolism of cofactors and vitamins	ko00130	Ubiquinone and other terpenoid-quinone biosynthesis	0.0185	0.0065	2.86	0.00673894	0.247949	TRINITY_DN1072_c1_g1;TRINITY_DN13431_c1_g1;TRINITY_DN2796_c0_g1;TRINITY_DN3354_c0_g1;TRINITY_DN4761_c0_g1;TRINITY_DN5318_c0_g1;TRINITY_DN6566_c0_g1;TRINITY_DN7012_c1_g2	8	down
Environmental Information Processing	Signal transduction	ko04016	MAPK signaling pathway - plant	0.0671	0.0415	1.62	0.00747821	0.247949	TRINITY_DN10022_c0_g1;TRINITY_DN10146_c0_g1;TRINITY_DN1107_c2_g4;TRINITY_DN11098_c0_g2;TRINITY_DN11475_c0_g1;TRINITY_DN13514_c0_g1;TRINITY_DN1563_c2_g1;TRINITY_DN1713_c0_g1;TRINITY_DN17251_c0_g1;TRINITY_DN1768_c0_g1;TRINITY_DN1948_c2_g1;TRINITY_DN2269_c0_g1;TRINITY_DN2497_c0_g1;TRINITY_DN2711_c7_g1;TRINITY_DN3185_c0_g1;TRINITY_DN3314_c1_g2;TRINITY_DN331_c0_g1;TRINITY_DN3692_c0_g1;TRINITY_DN38752_…	29	down
Genetic Information Processing	Folding, sorting and degradation	ko04130	SNARE interactions in vesicular transport	0.0139	0.0042	3.3	0.00923731	0.247949	TRINITY_DN1060_c0_g1;TRINITY_DN1252_c0_g1;TRINITY_DN14193_c0_g1;TRINITY_DN20817_c0_g1;TRINITY_DN2875_c0_g1;TRINITY_DN3384_c1_g1	6	down
Metabolism	Carbohydrate metabolism	ko00500	Starch and sucrose metabolism	0.0532	0.0324	1.64	0.0134921	0.289724	TRINITY_DN10323_c0_g1;TRINITY_DN10723_c0_g1;TRINITY_DN10817_c0_g1;TRINITY_DN12889_c0_g1;TRINITY_DN14085_c0_g1;TRINITY_DN14098_c0_g1;TRINITY_DN14588_c0_g1;TRINITY_DN15624_c0_g1;TRINITY_DN19386_c0_g1;TRINITY_DN2384_c0_g1;TRINITY_DN2745_c0_g1;TRINITY_DN27989_c0_g1;TRINITY_DN2961_c0_g7;TRINITY_DN32723_c0_g1;TRINITY_DN3647_c0_g1;TRINITY_DN4120_c1_g1;TRINITY_DN42669_c0_g1;TRINITY_DN43388_c0_g1;TRINITY_…	23	down
Metabolism	Metabolism of terpenoids and polyketides	ko00902	Monoterpenoid biosynthesis	0.0116	0.0039	2.98	0.0255008	0.45633	TRINITY_DN12475_c0_g1;TRINITY_DN132_c0_g1;TRINITY_DN24387_c0_g1;TRINITY_DN3556_c0_g1;TRINITY_DN38520_c2_g1	5	down
Metabolism	Metabolism of terpenoids and polyketides	ko00905	Brassinosteroid biosynthesis	0.0116	0.0047	2.46	0.051595	0.591796	TRINITY_DN11561_c0_g1;TRINITY_DN1317_c0_g1;TRINITY_DN2032_c0_g1;TRINITY_DN5314_c0_g2;TRINITY_DN5522_c0_g1	5	down
Metabolism	Biosynthesis of other secondary metabolites	ko00950	Isoquinoline alkaloid biosynthesis	0.0116	0.0048	2.42	0.0548275	0.591796	TRINITY_DN10144_c0_g1;TRINITY_DN13431_c1_g1;TRINITY_DN17268_c0_g1;TRINITY_DN24989_c0_g1;TRINITY_DN369_c5_g1	5	down
Metabolism	Metabolism of terpenoids and polyketides	ko00909	Sesquiterpenoid and triterpenoid biosynthesis	0.0139	0.0063	2.2	0.0551183	0.591796	TRINITY_DN11080_c0_g1;TRINITY_DN1543_c1_g1;TRINITY_DN22387_c0_g1;TRINITY_DN29715_c2_g1;TRINITY_DN4672_c0_g1;TRINITY_DN4672_c0_g2	6	down
Metabolism	Carbohydrate metabolism	ko00562	Inositol phosphate metabolism	0.0231	0.0134	1.73	0.0642749	0.598365	TRINITY_DN1033_c0_g1;TRINITY_DN1095_c0_g4;TRINITY_DN1322_c1_g1;TRINITY_DN1823_c1_g1;TRINITY_DN2936_c0_g1;TRINITY_DN370_c0_g1;TRINITY_DN7173_c1_g1;TRINITY_DN7288_c0_g1;TRINITY_DN8219_c0_g1;TRINITY_DN8565_c0_g1	10	down
Group: HQL/LFL
Organismal Systems	Environmental adaptation	ko04626	Plant-pathogen interaction	0.2592	0.1259	2.06	1.28447e-31	1.51432e-29	TRINITY_DN10166_c0_g1;TRINITY_DN10342_c0_g2;TRINITY_DN1038_c1_g1;TRINITY_DN10473_c0_g1;TRINITY_DN10476_c0_g1;TRINITY_DN10503_c0_g1;TRINITY_DN10585_c0_g1;TRINITY_DN10664_c0_g1;TRINITY_DN10733_c0_g2;TRINITY_DN10792_c0_g1;TRINITY_DN10832_c0_g1;TRINITY_DN11050_c0_g1;TRINITY_DN11379_c0_g1;TRINITY_DN11451_c0_g1;TRINITY_DN11589_c0_g1;TRINITY_DN11818_c0_g1;TRINITY_DN11961_c0_g2;TRINITY_DN11991_c0_g1;TRIN…	247	up
Environmental Information Processing	Signal transduction	ko04016	MAPK signaling pathway - plant	0.0745	0.0415	1.79	8.33095e-07	4.91088e-05	TRINITY_DN10473_c0_g1;TRINITY_DN10630_c0_g1;TRINITY_DN10832_c0_g1;TRINITY_DN11050_c0_g1;TRINITY_DN11312_c0_g1;TRINITY_DN11486_c0_g1;TRINITY_DN11589_c0_g1;TRINITY_DN1170_c0_g1;TRINITY_DN11818_c0_g1;TRINITY_DN11844_c0_g1;TRINITY_DN12253_c0_g1;TRINITY_DN12321_c1_g1;TRINITY_DN12389_c0_g1;TRINITY_DN12400_c0_g1;TRINITY_DN13433_c0_g1;TRINITY_DN13464_c0_g1;TRINITY_DN1437_c0_g1;TRINITY_DN14393_c0_g1;TRINI…	71	up
Metabolism	Biosynthesis of other secondary metabolites	ko00941	Flavonoid biosynthesis	0.0294	0.013	2.27	3.36039e-05	0.00132058	TRINITY_DN11040_c0_g1;TRINITY_DN1108_c3_g1;TRINITY_DN12194_c0_g1;TRINITY_DN1312_c3_g1;TRINITY_DN1346_c1_g1;TRINITY_DN1370_c0_g1;TRINITY_DN1697_c1_g1;TRINITY_DN29380_c0_g1;TRINITY_DN29829_c2_g1;TRINITY_DN3538_c0_g1;TRINITY_DN36251_c0_g1;TRINITY_DN37036_c0_g1;TRINITY_DN5236_c0_g1;TRINITY_DN54592_c0_g1;TRINITY_DN5567_c0_g2;TRINITY_DN594_c4_g1;TRINITY_DN594_c5_g1;TRINITY_DN6040_c0_g1;TRINITY_DN6086_c…	28	up
Organismal Systems	Environmental adaptation	ko04712	Circadian rhythm - plant	0.0199	0.0091	2.18	0.000981258	0.0289213	TRINITY_DN10169_c0_g1;TRINITY_DN11146_c1_g2;TRINITY_DN1178_c2_g1;TRINITY_DN1178_c2_g2;TRINITY_DN12194_c0_g1;TRINITY_DN1605_c0_g1;TRINITY_DN1697_c1_g1;TRINITY_DN17263_c0_g1;TRINITY_DN180_c5_g1;TRINITY_DN192_c2_g1;TRINITY_DN2524_c0_g1;TRINITY_DN36251_c0_g1;TRINITY_DN3697_c0_g2;TRINITY_DN3824_c0_g1;TRINITY_DN54592_c0_g1;TRINITY_DN6086_c0_g2;TRINITY_DN7241_c0_g1;TRINITY_DN8844_c1_g2;TRINITY_DN9995_c0…	19	up
Environmental Information Processing	Signal transduction	ko04075	Plant hormone signal transduction	0.0756	0.0538	1.41	0.00187143	0.0441264	TRINITY_DN10122_c0_g2;TRINITY_DN10349_c0_g1;TRINITY_DN10473_c0_g1;TRINITY_DN11063_c0_g1;TRINITY_DN11486_c0_g1;TRINITY_DN1163_c6_g2;TRINITY_DN11844_c0_g1;TRINITY_DN1204_c0_g1;TRINITY_DN12253_c0_g1;TRINITY_DN12389_c0_g1;TRINITY_DN13217_c0_g1;TRINITY_DN13433_c0_g1;TRINITY_DN13978_c1_g1;TRINITY_DN15890_c0_g1;TRINITY_DN16283_c0_g1;TRINITY_DN175_c1_g2;TRINITY_DN1880_c0_g1;TRINITY_DN1980_c3_g1;TRINITY_D…	72	up
Metabolism	Energy metabolism	ko00195	Photosynthesis	0.0168	0.0079	2.14	0.00292133	0.0574016	TRINITY_DN12282_c0_g2;TRINITY_DN12792_c0_g1;TRINITY_DN1339_c0_g4;TRINITY_DN1342_c0_g5;TRINITY_DN15068_c0_g1;TRINITY_DN15312_c1_g1;TRINITY_DN2018_c1_g1;TRINITY_DN32343_c0_g1;TRINITY_DN4351_c0_g1;TRINITY_DN4360_c0_g1;TRINITY_DN4421_c0_g1;TRINITY_DN4773_c1_g1;TRINITY_DN5402_c1_g3;TRINITY_DN655_c5_g1;TRINITY_DN6582_c0_g4;TRINITY_DN6860_c0_g1	16	up
Metabolism	Metabolism of terpenoids and polyketides	ko00908	Zeatin biosynthesis	0.0157	0.0075	2.09	0.00483504	0.0732754	TRINITY_DN10159_c0_g1;TRINITY_DN11631_c0_g4;TRINITY_DN1312_c4_g1;TRINITY_DN14634_c0_g1;TRINITY_DN16535_c0_g1;TRINITY_DN16589_c0_g1;TRINITY_DN17052_c0_g3;TRINITY_DN27315_c0_g1;TRINITY_DN3292_c0_g1;TRINITY_DN41370_c1_g1;TRINITY_DN44714_c0_g1;TRINITY_DN58673_c1_g2;TRINITY_DN7007_c0_g1;TRINITY_DN8207_c0_g1;TRINITY_DN921_c0_g1	15	up
Metabolism	Lipid metabolism	ko00062	Fatty acid elongation	0.0105	0.0041	2.54	0.00497226	0.0732754	TRINITY_DN10166_c0_g1;TRINITY_DN16710_c0_g1;TRINITY_DN4146_c0_g1;TRINITY_DN5305_c1_g1;TRINITY_DN7888_c3_g1;TRINITY_DN8400_c0_g1;TRINITY_DN8439_c0_g1;TRINITY_DN9506_c0_g1;TRINITY_DN9506_c0_g2;TRINITY_DN986_c0_g1	10	up
Metabolism	Metabolism of terpenoids and polyketides	ko00909	Sesquiterpenoid and triterpenoid biosynthesis	0.0126	0.0063	1.99	0.0158739	0.207938	TRINITY_DN10092_c0_g2;TRINITY_DN11080_c0_g2;TRINITY_DN1486_c1_g1;TRINITY_DN1543_c1_g1;TRINITY_DN16650_c0_g1;TRINITY_DN20306_c0_g1;TRINITY_DN20676_c0_g1;TRINITY_DN30678_c0_g1;TRINITY_DN3551_c0_g2;TRINITY_DN3918_c0_g1;TRINITY_DN6466_c0_g1;TRINITY_DN73610_c0_g1	12	up
Metabolism	Amino acid metabolism	ko00400	Phenylalanine, tyrosine and tryptophan biosynthesis	0.0115	0.0066	1.76	0.0460988	0.543481	TRINITY_DN10256_c0_g2;TRINITY_DN13431_c1_g1;TRINITY_DN1455_c0_g1;TRINITY_DN1466_c0_g1;TRINITY_DN1989_c0_g1;TRINITY_DN60358_c0_g2;TRINITY_DN6225_c1_g1;TRINITY_DN6611_c0_g1;TRINITY_DN7790_c0_g1;TRINITY_DN805_c0_g1;TRINITY_DN82387_c0_g1	11	up
Metabolism	Amino acid metabolism	ko00360	Phenylalanine metabolism	0.0274	0.0075	3.64	3.70405e-07	3.97698e-05	TRINITY_DN10144_c0_g1;TRINITY_DN10661_c0_g4;TRINITY_DN10669_c0_g1;TRINITY_DN11124_c0_g1;TRINITY_DN1576_c0_g2;TRINITY_DN18055_c0_g1;TRINITY_DN210_c3_g1;TRINITY_DN2235_c4_g1;TRINITY_DN23079_c0_g1;TRINITY_DN24085_c0_g1;TRINITY_DN24526_c0_g1;TRINITY_DN24953_c0_g1;TRINITY_DN26445_c0_g1;TRINITY_DN36254_c1_g1;TRINITY_DN369_c5_g1;TRINITY_DN6501_c0_g3;TRINITY_DN6566_c0_g1;TRINITY_DN695_c0_g1;TRINITY_DN781…	20	down
Organismal Systems	Environmental adaptation	ko04626	Plant-pathogen interaction	0.1795	0.1259	1.43	1.12039e-05	0.000601471	TRINITY_DN10075_c0_g1;TRINITY_DN1013_c1_g1;TRINITY_DN10597_c0_g1;TRINITY_DN10664_c0_g2;TRINITY_DN10664_c0_g3;TRINITY_DN11069_c0_g1;TRINITY_DN11194_c0_g1;TRINITY_DN11533_c0_g1;TRINITY_DN11550_c0_g1;TRINITY_DN11586_c0_g1;TRINITY_DN11646_c0_g1;TRINITY_DN11769_c0_g1;TRINITY_DN11805_c1_g1;TRINITY_DN11812_c0_g1;TRINITY_DN11837_c0_g1;TRINITY_DN12133_c0_g1;TRINITY_DN12133_c0_g2;TRINITY_DN12264_c0_g1;TRIN…	131	down
Metabolism	Amino acid metabolism	ko00350	Tyrosine metabolism	0.026	0.009	2.9	2.45492e-05	0.000878603	TRINITY_DN10144_c0_g1;TRINITY_DN10669_c0_g1;TRINITY_DN11124_c0_g1;TRINITY_DN15723_c0_g1;TRINITY_DN2056_c0_g1;TRINITY_DN210_c3_g1;TRINITY_DN2235_c4_g1;TRINITY_DN24441_c0_g1;TRINITY_DN24953_c0_g1;TRINITY_DN26760_c0_g1;TRINITY_DN35427_c0_g1;TRINITY_DN36254_c1_g1;TRINITY_DN369_c5_g1;TRINITY_DN4986_c0_g1;TRINITY_DN6501_c0_g3;TRINITY_DN6566_c0_g1;TRINITY_DN695_c0_g1;TRINITY_DN77_c0_g1;TRINITY_DN9105_c0…	19	down
Metabolism	Carbohydrate metabolism	ko00500	Starch and sucrose metabolism	0.0562	0.0324	1.73	0.000396277	0.0103626	TRINITY_DN10427_c0_g1;TRINITY_DN10817_c0_g1;TRINITY_DN10981_c0_g1;TRINITY_DN11856_c0_g1;TRINITY_DN12290_c0_g3;TRINITY_DN133_c0_g1;TRINITY_DN13532_c0_g1;TRINITY_DN14040_c0_g1;TRINITY_DN14085_c0_g1;TRINITY_DN1454_c1_g3;TRINITY_DN14588_c0_g1;TRINITY_DN1567_c0_g1;TRINITY_DN15941_c0_g1;TRINITY_DN1914_c0_g1;TRINITY_DN19223_c0_g1;TRINITY_DN1988_c0_g1;TRINITY_DN20184_c0_g1;TRINITY_DN2020_c1_g1;TRINITY_DN…	41	down
Metabolism	Amino acid metabolism	ko00380	Tryptophan metabolism	0.0233	0.0096	2.44	0.000551654	0.0103626	TRINITY_DN10144_c0_g1;TRINITY_DN1046_c1_g1;TRINITY_DN10669_c0_g1;TRINITY_DN11124_c0_g1;TRINITY_DN14017_c0_g1;TRINITY_DN1576_c0_g2;TRINITY_DN16419_c0_g2;TRINITY_DN18055_c0_g1;TRINITY_DN210_c3_g1;TRINITY_DN23079_c0_g1;TRINITY_DN24085_c0_g1;TRINITY_DN24526_c0_g1;TRINITY_DN25636_c0_g1;TRINITY_DN25636_c0_g2;TRINITY_DN26445_c0_g1;TRINITY_DN299_c0_g1;TRINITY_DN7813_c0_g1	17	down
Environmental Information Processing	Signal transduction	ko04016	MAPK signaling pathway - plant	0.0671	0.0415	1.62	0.000579086	0.0103626	TRINITY_DN10022_c0_g1;TRINITY_DN10962_c0_g6;TRINITY_DN11646_c0_g1;TRINITY_DN12818_c0_g1;TRINITY_DN13039_c0_g1;TRINITY_DN13416_c0_g2;TRINITY_DN13514_c0_g1;TRINITY_DN1398_c0_g2;TRINITY_DN14017_c0_g1;TRINITY_DN14791_c0_g1;TRINITY_DN14853_c0_g1;TRINITY_DN150_c0_g3;TRINITY_DN150_c0_g5;TRINITY_DN1563_c2_g1;TRINITY_DN15958_c0_g1;TRINITY_DN16223_c1_g1;TRINITY_DN16691_c1_g1;TRINITY_DN17228_c0_g2;TRINITY_D…	49	down
Metabolism	Biosynthesis of other secondary metabolites	ko00950	Isoquinoline alkaloid biosynthesis	0.0137	0.0048	2.87	0.00220026	0.0337484	TRINITY_DN10144_c0_g1;TRINITY_DN10669_c0_g1;TRINITY_DN11124_c0_g1;TRINITY_DN210_c3_g1;TRINITY_DN2235_c4_g1;TRINITY_DN36254_c1_g1;TRINITY_DN369_c5_g1;TRINITY_DN6501_c0_g3;TRINITY_DN695_c0_g1;TRINITY_DN9105_c0_g1	10	down
Metabolism	Biosynthesis of other secondary metabolites	ko00940	Phenylpropanoid biosynthesis	0.0452	0.0274	1.65	0.00311625	0.0418234	TRINITY_DN10311_c0_g1;TRINITY_DN10385_c0_g1;TRINITY_DN10661_c0_g4;TRINITY_DN12099_c0_g2;TRINITY_DN1340_c2_g1;TRINITY_DN15090_c0_g1;TRINITY_DN17248_c0_g1;TRINITY_DN17845_c0_g1;TRINITY_DN1988_c0_g1;TRINITY_DN2124_c0_g1;TRINITY_DN2492_c0_g2;TRINITY_DN2868_c0_g1;TRINITY_DN3116_c0_g2;TRINITY_DN3609_c0_g1;TRINITY_DN3609_c0_g2;TRINITY_DN3609_c1_g1;TRINITY_DN36214_c0_g2;TRINITY_DN38395_c0_g1;TRINITY_DN41…	33	down
Metabolism	Carbohydrate metabolism	ko00052	Galactose metabolism	0.0288	0.0154	1.87	0.00417569	0.0498153	TRINITY_DN10569_c0_g1;TRINITY_DN11929_c0_g1;TRINITY_DN13783_c0_g1;TRINITY_DN14588_c0_g1;TRINITY_DN1567_c0_g1;TRINITY_DN18183_c0_g1;TRINITY_DN20053_c0_g1;TRINITY_DN2634_c0_g2;TRINITY_DN29262_c0_g1;TRINITY_DN3662_c0_g1;TRINITY_DN39790_c0_g2;TRINITY_DN40445_c0_g1;TRINITY_DN41188_c0_g2;TRINITY_DN6587_c0_g1;TRINITY_DN6587_c1_g1;TRINITY_DN66688_c0_g1;TRINITY_DN6890_c0_g1;TRINITY_DN7204_c0_g2;TRINITY_DN…	21	down
Metabolism	Biosynthesis of other secondary metabolites	ko00945	Stilbenoid, diarylheptanoid and gingerol biosynthesis	0.0164	0.007	2.33	0.00496259	0.0532825	TRINITY_DN15828_c0_g1;TRINITY_DN2492_c0_g2;TRINITY_DN3035_c0_g3;TRINITY_DN3035_c1_g1;TRINITY_DN41424_c0_g1;TRINITY_DN4730_c0_g1;TRINITY_DN49562_c0_g1;TRINITY_DN6803_c1_g1;TRINITY_DN68453_c0_g1;TRINITY_DN7816_c0_g1;TRINITY_DN83363_c0_g1;TRINITY_DN8847_c0_g1	12	down
Group: HQO/LFO
Organismal Systems	Environmental adaptation	ko04712	Circadian rhythm - plant	0.0285	0.0091	3.12	2.7788e-05	0.00244949	TRINITY_DN10169_c0_g1;TRINITY_DN11146_c1_g2;TRINITY_DN1178_c2_g2;TRINITY_DN1605_c0_g1;TRINITY_DN17263_c0_g1;TRINITY_DN180_c5_g1;TRINITY_DN1902_c0_g1;TRINITY_DN192_c2_g1;TRINITY_DN22954_c0_g1;TRINITY_DN233_c0_g2;TRINITY_DN2392_c0_g1;TRINITY_DN3237_c0_g1;TRINITY_DN3824_c0_g1;TRINITY_DN4676_c0_g1;TRINITY_DN4676_c0_g2;TRINITY_DN6086_c0_g1;TRINITY_DN8844_c1_g1	17	up
Metabolism	Metabolism of other amino acids	ko00480	Glutathione metabolism	0.0369	0.0143	2.58	4.26976e-05	0.00244949	TRINITY_DN10983_c0_g1;TRINITY_DN11105_c0_g2;TRINITY_DN11105_c0_g3;TRINITY_DN1144_c2_g1;TRINITY_DN11867_c0_g1;TRINITY_DN135_c1_g2;TRINITY_DN1446_c0_g1;TRINITY_DN14515_c0_g1;TRINITY_DN1600_c0_g1;TRINITY_DN1789_c0_g1;TRINITY_DN18082_c0_g1;TRINITY_DN18516_c0_g2;TRINITY_DN20955_c0_g1;TRINITY_DN2253_c0_g1;TRINITY_DN2271_c3_g1;TRINITY_DN2472_c0_g1;TRINITY_DN25081_c0_g2;TRINITY_DN31774_c0_g1;TRINITY_DN51…	22	up
Metabolism	Biosynthesis of other secondary metabolites	ko00940	Phenylpropanoid biosynthesis	0.0537	0.0274	1.96	0.000207747	0.00794542	TRINITY_DN10510_c0_g1;TRINITY_DN10642_c0_g1;TRINITY_DN10661_c0_g3;TRINITY_DN1119_c1_g1;TRINITY_DN1174_c0_g1;TRINITY_DN1174_c1_g1;TRINITY_DN1174_c3_g1;TRINITY_DN11771_c1_g1;TRINITY_DN13078_c0_g1;TRINITY_DN1315_c0_g1;TRINITY_DN1340_c0_g1;TRINITY_DN15090_c0_g1;TRINITY_DN1672_c0_g1;TRINITY_DN20899_c0_g1;TRINITY_DN211_c0_g1;TRINITY_DN27167_c0_g1;TRINITY_DN2766_c1_g1;TRINITY_DN3609_c1_g1;TRINITY_DN3839…	32	up
Metabolism	Biosynthesis of other secondary metabolites	ko00402	Benzoxazinoid biosynthesis	0.0101	0.0019	5.41	0.000614142	0.0162369	TRINITY_DN29363_c0_g1;TRINITY_DN38931_c0_g1;TRINITY_DN4858_c3_g1;TRINITY_DN5083_c0_g2;TRINITY_DN5208_c0_g1;TRINITY_DN698_c1_g1	6	up
Metabolism	Biosynthesis of other secondary metabolites	ko00941	Flavonoid biosynthesis	0.0302	0.013	2.33	0.000707572	0.0162369	TRINITY_DN11040_c0_g1;TRINITY_DN1108_c3_g1;TRINITY_DN1312_c3_g1;TRINITY_DN2330_c1_g1;TRINITY_DN278_c0_g3;TRINITY_DN29829_c2_g1;TRINITY_DN3336_c2_g1;TRINITY_DN3510_c1_g1;TRINITY_DN5567_c0_g2;TRINITY_DN6086_c0_g1;TRINITY_DN6989_c0_g1;TRINITY_DN7079_c0_g1;TRINITY_DN7816_c0_g1;TRINITY_DN82_c0_g1;TRINITY_DN8354_c0_g1;TRINITY_DN8844_c1_g1;TRINITY_DN8924_c0_g1;TRINITY_DN9987_c0_g2	18	up
Metabolism	Carbohydrate metabolism	ko00520	Amino sugar and nucleotide sugar metabolism	0.0436	0.0288	1.51	0.0232259	0.444144	TRINITY_DN10860_c0_g1;TRINITY_DN11312_c0_g1;TRINITY_DN16123_c0_g1;TRINITY_DN1709_c0_g1;TRINITY_DN20260_c0_g1;TRINITY_DN2295_c0_g1;TRINITY_DN2440_c0_g1;TRINITY_DN2456_c2_g2;TRINITY_DN2456_c2_g3;TRINITY_DN3246_c1_g1;TRINITY_DN36891_c0_g1;TRINITY_DN38790_c0_g1;TRINITY_DN4076_c0_g1;TRINITY_DN4429_c0_g1;TRINITY_DN503_c0_g1;TRINITY_DN5073_c0_g1;TRINITY_DN5073_c2_g1;TRINITY_DN52361_c0_g1;TRINITY_DN5322_…	26	up
Metabolism	Metabolism of cofactors and vitamins	ko00780	Biotin metabolism	0.0067	0.0023	2.96	0.0438232	0.658176	TRINITY_DN11267_c0_g1;TRINITY_DN362_c0_g2;TRINITY_DN8204_c0_g1;TRINITY_DN9548_c0_g1	4	up
Metabolism	Metabolism of terpenoids and polyketides	ko00903	Limonene and pinene degradation	0.005	0.0014	3.66	0.0458912	0.658176	TRINITY_DN2458_c0_g1;TRINITY_DN25636_c0_g2;TRINITY_DN5554_c0_g2	3	up
Metabolism	Metabolism of other amino acids	ko00410	beta-Alanine metabolism	0.0134	0.007	1.93	0.0552735	0.704656	TRINITY_DN14465_c0_g1;TRINITY_DN2458_c0_g1;TRINITY_DN25636_c0_g2;TRINITY_DN3459_c0_g1;TRINITY_DN4445_c0_g1;TRINITY_DN5554_c0_g2;TRINITY_DN6501_c0_g3;TRINITY_DN8187_c0_g1	8	up
Metabolism	Amino acid metabolism	ko00220	Arginine biosynthesis	0.0084	0.0038	2.2	0.0747541	0.718828	TRINITY_DN12048_c0_g1;TRINITY_DN13918_c0_g3;TRINITY_DN1526_c1_g1;TRINITY_DN15500_c0_g1;TRINITY_DN6637_c2_g1	5	up
Metabolism	Carbohydrate metabolism	ko00040	Pentose and glucuronate interconversions	0.0565	0.0235	2.41	1.4526e-08	1.66666e-06	TRINITY_DN1055_c1_g2;TRINITY_DN1060_c2_g1;TRINITY_DN10624_c2_g1;TRINITY_DN10775_c0_g1;TRINITY_DN1268_c0_g1;TRINITY_DN1292_c0_g1;TRINITY_DN13263_c0_g1;TRINITY_DN14759_c0_g1;TRINITY_DN15794_c1_g1;TRINITY_DN17412_c0_g1;TRINITY_DN17960_c0_g1;TRINITY_DN18516_c0_g1;TRINITY_DN20472_c1_g1;TRINITY_DN2049_c0_g1;TRINITY_DN217_c0_g1;TRINITY_DN217_c0_g2;TRINITY_DN217_c3_g1;TRINITY_DN22889_c0_g1;TRINITY_DN230_…	47	down
Metabolism	Metabolism of terpenoids and polyketides	ko00902	Monoterpenoid biosynthesis	0.0144	0.0039	3.71	5.86634e-05	0.00336543	TRINITY_DN1036_c5_g1;TRINITY_DN132_c0_g1;TRINITY_DN183_c1_g1;TRINITY_DN24387_c0_g1;TRINITY_DN2552_c0_g1;TRINITY_DN2552_c0_g2;TRINITY_DN27965_c0_g1;TRINITY_DN3556_c0_g1;TRINITY_DN4105_c1_g1;TRINITY_DN521_c0_g1;TRINITY_DN60484_c0_g1;TRINITY_DN9214_c0_g1	12	down
Metabolism	Carbohydrate metabolism	ko00500	Starch and sucrose metabolism	0.0529	0.0324	1.63	0.000860023	0.0328921	TRINITY_DN10427_c0_g1;TRINITY_DN10723_c0_g1;TRINITY_DN1108_c0_g1;TRINITY_DN1163_c5_g1;TRINITY_DN11684_c0_g1;TRINITY_DN14040_c0_g1;TRINITY_DN14085_c0_g1;TRINITY_DN1454_c1_g3;TRINITY_DN15668_c0_g2;TRINITY_DN1988_c0_g1;TRINITY_DN2197_c0_g1;TRINITY_DN23181_c0_g1;TRINITY_DN2346_c0_g1;TRINITY_DN2356_c0_g3;TRINITY_DN2634_c0_g3;TRINITY_DN2745_c0_g1;TRINITY_DN2802_c0_g1;TRINITY_DN2961_c0_g7;TRINITY_DN3478…	44	down
Metabolism	Lipid metabolism	ko00564	Glycerophospholipid metabolism	0.0288	0.0156	1.85	0.00262379	0.0752614	TRINITY_DN1000_c0_g1;TRINITY_DN1095_c0_g4;TRINITY_DN11968_c1_g1;TRINITY_DN14336_c0_g2;TRINITY_DN14900_c0_g1;TRINITY_DN17259_c0_g1;TRINITY_DN18512_c3_g1;TRINITY_DN2760_c1_g1;TRINITY_DN28081_c0_g1;TRINITY_DN30526_c0_g1;TRINITY_DN3207_c0_g1;TRINITY_DN34563_c0_g2;TRINITY_DN3634_c0_g1;TRINITY_DN47617_c0_g1;TRINITY_DN4914_c0_g2;TRINITY_DN5134_c0_g1;TRINITY_DN632_c0_g1;TRINITY_DN6461_c0_g1;TRINITY_DN727…	24	down
Metabolism	Metabolism of cofactors and vitamins	ko00750	Vitamin B6 metabolism	0.006	0.0015	4.12	0.0056132	0.128808	TRINITY_DN20791_c0_g1;TRINITY_DN3013_c0_g1;TRINITY_DN4619_c0_g1;TRINITY_DN6104_c0_g1;TRINITY_DN6717_c0_g1	5	down
Metabolism	Biosynthesis of other secondary metabolites	ko00940	Phenylpropanoid biosynthesis	0.0421	0.0274	1.54	0.0072724	0.139069	TRINITY_DN1068_c1_g1;TRINITY_DN10723_c0_g1;TRINITY_DN10980_c0_g1;TRINITY_DN12099_c0_g2;TRINITY_DN12954_c1_g1;TRINITY_DN1346_c1_g1;TRINITY_DN1496_c0_g2;TRINITY_DN16785_c0_g1;TRINITY_DN1988_c0_g1;TRINITY_DN2124_c0_g1;TRINITY_DN2492_c0_g2;TRINITY_DN3116_c0_g2;TRINITY_DN3150_c3_g1;TRINITY_DN3508_c0_g2;TRINITY_DN3609_c0_g1;TRINITY_DN3609_c0_g2;TRINITY_DN37304_c0_g1;TRINITY_DN42669_c0_g1;TRINITY_DN4474…	35	down
Metabolism	Metabolism of cofactors and vitamins	ko00130	Ubiquinone and other terpenoid-quinone biosynthesis	0.0132	0.0065	2.04	0.0178857	0.293165	TRINITY_DN2124_c0_g1;TRINITY_DN2213_c0_g1;TRINITY_DN3354_c0_g1;TRINITY_DN4021_c1_g1;TRINITY_DN5123_c0_g3;TRINITY_DN5318_c0_g1;TRINITY_DN6566_c0_g1;TRINITY_DN695_c0_g1;TRINITY_DN7213_c0_g2;TRINITY_DN8906_c0_g1;TRINITY_DN9729_c0_g1	11	down
Metabolism	Lipid metabolism	ko00561	Glycerolipid metabolism	0.0204	0.0124	1.65	0.0285153	0.310718	TRINITY_DN1000_c0_g1;TRINITY_DN11968_c1_g1;TRINITY_DN13825_c0_g1;TRINITY_DN18699_c0_g1;TRINITY_DN20398_c0_g1;TRINITY_DN28081_c0_g1;TRINITY_DN30526_c0_g1;TRINITY_DN3588_c0_g1;TRINITY_DN4000_c1_g1;TRINITY_DN4720_c0_g1;TRINITY_DN4914_c0_g2;TRINITY_DN524_c0_g1;TRINITY_DN632_c0_g1;TRINITY_DN6461_c0_g1;TRINITY_DN8455_c0_g1;TRINITY_DN8991_c0_g1;TRINITY_DN9477_c0_g1	17	down
Organismal Systems	Environmental adaptation	ko04626	Plant-pathogen interaction	0.1478	0.1259	1.17	0.0292441	0.310718	TRINITY_DN10075_c0_g1;TRINITY_DN10372_c0_g1;TRINITY_DN10597_c0_g1;TRINITY_DN10664_c0_g2;TRINITY_DN1114_c1_g2;TRINITY_DN11160_c0_g1;TRINITY_DN11422_c0_g1;TRINITY_DN11589_c0_g1;TRINITY_DN11646_c0_g1;TRINITY_DN11769_c0_g1;TRINITY_DN11805_c1_g1;TRINITY_DN11961_c0_g1;TRINITY_DN11961_c0_g2;TRINITY_DN12178_c0_g1;TRINITY_DN12268_c0_g1;TRINITY_DN1251_c1_g1;TRINITY_DN12645_c0_g2;TRINITY_DN12914_c0_g1;TRINI…	123	down
Metabolism	Biosynthesis of other secondary metabolites	ko00945	Stilbenoid, diarylheptanoid and gingerol biosynthesis	0.0132	0.007	1.88	0.0313455	0.310718	TRINITY_DN1068_c1_g1;TRINITY_DN1346_c1_g1;TRINITY_DN15828_c0_g1;TRINITY_DN2492_c0_g2;TRINITY_DN3035_c0_g3;TRINITY_DN37136_c0_g2;TRINITY_DN5292_c1_g1;TRINITY_DN7694_c1_g1;TRINITY_DN83363_c0_g1;TRINITY_DN83727_c0_g1;TRINITY_DN8847_c0_g1	11	down
Note： (1) KEGG_A_class: The primary categorization of KEGG database. (2) KEGG_B_class: The secondary categorization of KEGG database. (3) PathwayID: Pathway IDs in the KEGG database. (4) Pathway: Designations of pathways (or subcategories) in the KEGG database. (5) GeneRatio: Differentially expressed genes/Differentially expressed gene sets refer to genes that have a certain function. (6) BgRatio…
